# Supplementary material for: Comprehensive analysis of miRNA–mRNA regulatory network and potential drugs in chronic chagasic cardiomyopathy across human and mouse
Source: BMC Med Genomics. 2021 Nov 29;14:283. doi: 10.1186/s12920-021-01134-3 (PMC8628461; doi:10.1186/s12920-021-01134-3)
Supplement: Supplementary file 1 — Additional file 1. DEGs in GSE84796 (human) and GSE24088 (mouse) [file 12920_2021_1134_MOESM1_ESM.xlsx]

## Sheet: GSE84796 (human)up
DEGs up
IGLL5
SCML4
IGLL1
POU2AF1
MZB1
CCL5
IGJ
GZMH
ZNF683
FCRL5
CXCL9
LINC00426
IL7R
CD8B
CXCR6
PBX4
LGALS2
SKAP1
SLAMF7
CD96
CD6
GFI1
MIAT
CXCR3
CD40LG
CD2
ZNF831
RHOH
KLRC1
AIM2
CD3G
THEMIS
AMPD1
ITGAL
GZMK
UBD
ITK
TRAF3IP3
CD69
TBC1D10C
FBXL16
MEI1
CCL4
CRTAM
EOMES
PRDM1
CD48
CD8A
GZMA
FCRL6
44440
MCOLN2
PNOC
KIAA0125
SAMD3
UBASH3A
ZBP1
AOAH
GPR171
CTSW
IL2RB
CD5
XCL1
AMICA1
RGS1
SMPD3
HSH2D
TRAT1
CCL17
TNFRSF17
CXCR2P1
RUNX3
CD247
TAGAP
KLRC4
FASLG
KLRB1
LAX1
C8orf80
GBP5
IKZF1
TIFAB
JAKMIP1
PRKCQ
PTPN22
CXorf65
TMC8
ZAP70
KLRD1
TBX21
CCL19
PVRIG
C2
IL21R
SLAMF6
ACAP1
PTPRCAP
CXCR4
IL2RG
CD27
PTPN7
RAB39B
FYB
FCN1
STYK1
CXCL11
NCF1
CCR7
TARP
KLRC3
KLRK1
ITGA4
CXCL10
RGL4
IKZF3
LAMP3
ITGAD
BCL11B
MATK
SLAMF8
CCR5
BATF
SIT1
DEF6
SH2D3A
LAG3
CCR2
LY9
NKG7
BLK
NCR3
CLNK
CD84
CYTIP
MAP4K1
FAM26F
APBA2
SH2D1A
CD244
MYB
BIN2
C16orf54
PTPRC
C5orf20
LCK
JSRP1
CD52
CTLA4
CST7
DOCK2
TXNDC3
NRK
PRKCB
PENK
EVI2B
PYHIN1
RGS9
FER1L4
HCST
SNX10
PPP2R2B
SIGLEC10
DPEP2
CD37
NELL2
SIRPG
ANKRD22
LEF1
ZBTB32
SIGLECP3
CD7
TNFSF14
FCRL3
SEMA4D
NAP1L3
BTLA
MXRA5
DENND1C
LTB
C21orf96
GRM1
EXOC3L4
ASCL2
SFRP4
PLA2G7
CD19
KLHDC7B
CD53
SELL
NCKAP1L
ARHGAP30
SP140
CLEC4D
GALNT6
BTK
SLA
GVINP1
NLRC3
DAPP1
MYO1G
HMHA1
BLNK
RTN1
LCP1
APOBEC3H
BHLHE22
WDFY4
PIM2
SAMSN1
RGS18
CARD11
SASH3
ACP5
CD3E
ITGB7
GZMB
CD72
MMP9
LINC00239
LY75
SUSD3
S1PR4
RASAL3
KIR2DS2
TLR8
C1QTNF7
CCDC88B
C14orf182
AKNA
OGN
SLC16A6
GNLY
S100Z
TRIM14
ITGAX
THY1
DOCK8
GTSF1
EVI2A
ADAM8
SYTL1
LDLRAD2
EMB
APOBEC3A
DOCK10
B3GAT1
TIGIT
CD226
IL16
ADORA3
IPCEF1
LRRC17
C17orf87
C20orf103
NPFFR2
LPAR2
ITGB2
POSTN
IL10RA
MYCL1
IL7
GLIS1
CASP8
APCDD1L
IL4I1
DENND2D
APBB1IP
CAMK4
PRF1
MMP25
ZNF215
CSF2RA
CPNE7
LILRB1
CCL3
CORO2A
RUNX2
RASL11B
IL18RAP
IRF4
FLT3
TNC
FRZB
MPEG1
CD3D
IFNG
C1orf186
C5orf46
CLEC9A
SPINK1
SLC4A8
ESPNL
MS4A6A
AIM1
RIMBP3
FLJ42969
WBSCR27
NDC80
ARRDC5
HLA-DOA
ABCC3
PIK3IP1
SELPLG
FAM72A
GPR18
CENPA
FAM105A
FAM72D
MYO1F
RAB37
CPXM2
JAKMIP2
CCL3L3
DOK2
TNFSF13B
C16orf89
MGC16025
PIK3CG
GPR34
SLC16A9
NLRC4
LMO3
EBI3
RNASE6
GDF10
SPINK5
FOXD1
ERAP2
PRAM1
CLEC10A
LINC00256B
SLITRK4
PSTPIP1
HLA-DPB2
TFEC
CP
F2RL2
RARRES3
PTGDR
CD1E
MS4A1
ANKRD30BP2
PARVG
TRAF1
ANGPTL5
SSC5D
P2RY12
MREG
CCDC88C
GPR65
APOA1
RASGRP1
SLA2
ACOXL
CXorf21
MNDA
ASPN
ICOS
SRCIN1
FANCA
RBP5
VAV1
PARP8
HCLS1
SPEF2
SLAMF1
SLFN13
CD300LF
FAM150B
FAM117B
HLA-DPB1
FKBP11
IL5RA
KLHL6
PLAC8
FGD3
TSC22D3
CORO1A
CARD9
ARAP2
OMD
BEND6
TMEM200A
C21orf7
IDO2
LTBP2
RAC2
FIBIN
IL18
CYTH4
FAM133A
PCNXL2
TRIM59
CASC2
LINC00174
LRMP
C12orf75
LCP2
CSF1R
TXNDC5
CDKN2A
SERPINA1
ALOX5AP
HLA-DQA2
IRF8
BTN3A2
ABI3BP
SCUBE2
GPR174
PAPLN
MS4A4E
C6orf97
COL6A6
LST1
CCL28
ANPEP
CD1B
TACSTD2
FNDC1
PTGDR2
TNFAIP3
C6orf174
PTPRVP
LUM
PSTPIP2
KIAA1407
PTAFR
SPNS3
TRERF1
NLRP3
PDE6A
FBP1
LAIR2
PSD4
TMEM130
PRSS30P
PARP15
FCGR3A
SCN2B
CNTRL
PLXNC1
C1QA
MATL2963
ARHGAP9
VNN1
NUP210
QPCT
C1orf162
SNX20
NFAM1
E2F2
HIST2H3A
FAM65B
DLEC1
AIF1
SIDT1
C10orf105
APOBR
CLEC12A
COL22A1
PLEK
OASL
GRAMD1C
ERMN
UCMA
HLA-DRB5
FMO3
TMEM132E
DNASE1L3
SLC9B1
TNFAIP8L2
CCL14
HLA-DQB1
FCRLA
ERP27
LAPTM5
RLTPR
ADAM28
ALOX15B
C1QB
JAK3
GMIP
GPC6
TMEM114
LYPD1
ANGPT1
HSPA6
DDIT4
XG
C1orf38
TRGV7
MRC1
GCET2
TMEM236
SYK
GCNT1
CLDN14
BTN3A1
ANGPTL1
SIGLEC1
CCDC168
HAAO
SNAI3
SOCS1
PABPC1L
SMAP2
COTL1
TMEM119
MNS1
ARMS2
CEBPE
LAIR1
CASS4
STAT1
IGSF21
PLEKHN1
SLC7A7
RTKN2
CHRDL1
C5
CD33
SLC25A34
KCNN4
IGFN1
FMOD
KRTCAP3
TNIP3
TRPM2
RLN2
HELB
PTPRO
KCNA4
RAB7B
ZCCHC5
GPR126
C1QTNF2
AIM1L
LILRB2
SHC4
CILP
LPPR4
FGD2
SEL1L3
IL12RB2
SDC1
SCARNA17
FLJ46906
HCG26
DERL3
LAT
ANKRD36BP2
VSX1
L1TD1
OBFC2A
P2RY13
ZNF846
MERTK
PLVAP
BANK1
TNNI2
C9orf93
TRIM46
CLEC4E
RMI2
HLA-DQB2
CSTA
LILRB4
FAM113B
NCF2
COL3A1
ANKRD36B
FERMT3
WNT10A
PITX1
PTPN6
ART4
C2orf89
CFP
APOBEC3D
AQP10
DPT
TMEM156
TSPAN5
TNFRSF18
LINC00173
STXBP2
ISLR
ACSM1
CLECL1
GBA3
FCRL2
PLCB2
ANO9
RGS10
TLR7
EDA2R
CD160
HIST1H2AM
CD1C
GFRA2
MIR155HG
NPAS3
CAPN12
FLJ42351
HLA-DMB
FOXP2
PTK2B
ADCY7
STAT4
RANBP17
ZNF812
HKDC1
GPR132
FMNL1
SUSD2
HELLS
LRRC25
C1QC
FREM1
HAVCR2
VDR
ZNF287
KCNMA1
SCRG1
KRT86
ZMAT1
SP140L
TCEANC
DNM1P46
COL16A1
TGFBR2
KRT1
FLJ31104
KY
LRRK2
HESX1
KYNU
KIAA0101
TOX
CFH
SCARNA2
FOLH1
COL14A1
FCGR2B
CXorf57
FST
VSIG7
CLEC4A
SLC27A2
MLF1IP
IL23A
HLA-DMA
HLA-DPA1
ATP1A1OS
TYROBP
IFIT2
ZBED2
SH3TC2
LTC4S
FAM46C
MCTP2
MS4A4A
LRRC4C
TFF3
H1FX-AS1
ANKRD44
TTC24
LINC00158
RAB11FIP4
CD74
MGC4294
KCNN3
ZNF214
C1orf204
HLA-DRB1
BMF
CCDC65
PTCRA
LILRA2
FAM21C
TRANK1
PLEKHH2
GDPD3
TRIM66
MYRIP
TMOD4
CD163
RAB38
44445
ZNRD1-AS1
PIWIL4
C1orf220
ATP2A3
MAFB
MFAP4
CEP128
LSP1
C1orf228
CXCL16
GMFG
GLT25D2
KMO
NFATC2
ANKK1
SCARNA5
FOLR2
C1QTNF6
CENPM
USP51
CATSPER1
CLEC2D
NCK2
C11orf80
ZFHX4
F2R
ECM2
ZNF501
DMC1
VAMP8
MEG3
TFCP2L1
TLR2
TCF7
TLR5
SAMD9L
RPGRIP1
CFHR3
ALOX5
PIF1
FAM125A
EPSTI1
WIPF1
CTSK
UCP2
FCAR
DOK3
ARRDC3
RAB27B
ERN1
INPP5D
APOBEC3G
LINC00246A
ICAM4
HDAC10
PYCARD
BMP6
METTL7A
ASPHD2
COL5A1
CCNG2
FANK1
GAPT
ZC3H12B
ATP10D
NAPSA
IL12RB1
COL1A2
CENPE
HIST1H2AI
TSPAN32
GALNT12
HCP5
GLT8D2
HK3
STAG3
FANCD2
CFB
MEGF6
MS4A14
PLD4
SCG5
FGR
CGNL1
C17orf66
SLC9A9
MICB
CCNO
MT1F
COLQ
BFSP2
SLIT2
ARHGAP25
KIF20B
HAUS5
HEMK1
MS4A7
ARRDC2
CDCA7
CBLN3
RAB44
TGM1
LOX
TACC3
CYSLTR1
HENMT1
ATP8B2
PIP4K2A
HLA-DOB
ESR1
MLC1
PRSS57
DNAH12
GIMAP2
BCAS4
ARHGDIB
NPL
PQLC3
KIAA0408
SCN9A
FLJ32255
SVEP1
APOL6
HORMAD1
TRIM34
RNASET2
TPTE2P1
IGF1
PDCD1LG2
ZC3HAV1
ARHGAP4
NOTCH2NL
GINS2
PIK3R5
SPAG4
C18orf54
SPATA18
PTN
KIF21B
SNORA28
ADAMDEC1
CYBA
VAC14
FAM159A
GPR160
IKBKE
EAF2
VSIG4
PIK3R1
CD68
ZSWIM5
UNC13C
TNFSF8
C1orf110
HLA-F
PLB1
LPXN
SH3TC1
WDR54
P2RY14
ARHGAP15
PDIA2
VAV3
GALNT3
ISLR2
NCF4
C1S
SUSD5
C6orf26
CD300C
OXER1
FKBP5
STARD5
NRADDP
F13A1
P2RY1
C7orf63
GHRL
C1QTNF3
C4orf50
ANKRD20A5P
ENKUR
VNN2
RYR3
DPYD
EFHC1
CDYL2
PRKACB
TRIM4
C9orf68
KIF11
SYNGAP1
CD200R1
STAB1
ZMYND15
CCL23
TP53INP1
GSDMB
HNMT
UTS2D
C12orf35
TXNIP
PCYOX1L
ZGLP1
PVT1
XAF1
ARHGAP33
SIRPD
STK4
CA5B
AKT1S1
COL4A3
DGKA
SPOCK2
RTP4
OSBPL3
SLC24A1
C1orf96
RBM43
FCHO1
AVIL
CMA1
FOXN2
NFE2L3
DQX1
COL5A2
GZMM
SYT17
SH2D2A
ZBTB37
ARHGAP21
C2orf43
CTSC
PPP6R2
PTPN18
COL6A5
STAG2
SHCBP1
CYTL1
CXCR2
C20orf94
ANKAR
BCL2L11
SLCO2B1
ZNF546
SPN
FAM54A
MFSD4
COL4A4
SCARNA10
BDNF-AS1
AMIGO2
HOGA1
TRAF5
GRAP2
GAB3
C11orf65
EPB41
ATP8B3
PYDC1
RNF213
DMXL2
RHEBL1
SFI1
HLA-J
UBA7
KNTC1
MDK
C12orf54
MLLT3
ATXN7L1
OLFML1
TMEM108
PDE6G
TNFRSF9
ZFP36L2
RASEF
GPR114
IL4
OSBPL7
NTM
MXRA8
DRD4
ZNF596
SLFN12L
GGTLC1
MSH5
RASSF4
ZNF599
TEX21P
DDX60
UNC93B1
CASP1
CHST15
TMEM79
C10orf57
PPIH
KIAA1598
NOTCH2
TMED8
LY86
TRIM11
EML4
MR1
PPP1R32
TTC39B
RYR1
FLJ45513
C1orf35
SPICE1
RNU2-2
NAV1
TRMT5
C5orf54
FAM115C
DNAH1
MELK
HLA-A
SRGAP2P2
TRIM22
BOC
IGFLR1
TNNC2
PPM1N
FUT4
ZNF385C
FLJ10661
THBS3
AP1S3
DCAF5
NBPF10
MAMDC2
DDX31
FAM19A2
CD70
MIS18BP1
C7orf41
C5orf39
ZNF441
CIRBP
LIG1
BRCA2
MN1
C4orf46
ZNF624
REEP4
NKAPP1
TMEM154
TNFSF13
LINC00256A
SLC25A45
PTK6
MB21D1
POLR2F
NAAA
MARVELD1
LGI4
MAML3
DHX58
PARP10
MUC12
RAD21-AS1
PLXDC2
A2LD1
FRAT1
C5orf25
ALCAM
TMPRSS3
SH3BP5
CERCAM
MICAL1
TTC14
EDEM1
SNORD17
SYNRG
LINC00204B
CLDN3
GPX8
TLR6
HMGN2
ATAD5
GLB1L
RAB8B
IQCC
CACNA2D4
MYO5A
CNOT6L
HIGD1C
PPM1M
44450
TLR3
DNALI1
HLA-E
UBE2L6
IRAK3
C16orf47
KCNIP4
FAM49A
IFIH1
PIK3CD
HHAT
GOLM1
ANKRD55
PGBD2
YPEL1
ZNF575
SCPEP1
NPHP3
PILRA
OLFML2B
STK10
ZNF589
MORN3
C11orf35
PDZRN4
MTMR11
KIAA1257
ERI2
LRFN1
SLC10A2
C3orf71
CATSPER2
DUSP18
RINL
DNASE1
PDXK
ZNF217
NUAK2
NBPF6
FKTN
AKAP10
RMRP
N4BP2L1
C9orf174
SRGAP2
ZNF226
ATL1
FAM111A
DPRXP4
AHSA2
RAB30
CMAHP
FAM24B
SLC40A1
SNORD15A
CORO7
PARP11
TMSB4X
KIAA0513
WAS
APCDD1
FNBP1
ACCS
CEP164
NHLRC3
STIM2
HIST1H3H
ZNF169
RHOBTB1
CAMTA1
C5orf56
EFCAB6
MGC34800
XRCC3
C8orf31
PPP4R1L
ZNF594
DOCK9
SFMBT2
WDR5B
BACH2
APBB3
PIK3R6
TTC18
PARP4
FLT3LG

## Sheet: GSE84796 (human)down
DEGs down
ELF3
BMP7
D4S234E
PCDH20
AGXT2L1
DHRS7C
LRRC38
CGA
NR4A3
SCGB1D2
NCRNA00185
SCGB1D1
EDN2
RRAD
KCNA7
CDCA2
CA14
HAMP
GYG2
AREG
C1orf105
CDH16
COQ5
ADAM11
GNMT
EREG
LRRC8E
HOPX
ATP8A2
E2F8
LSAMP
MOG
RTN4RL1
MLXIPL
KCNIP2
C19orf23
OR5F1
LINC00473
MYH6
GRIK2
CNN1
CHDH
UTY
C4orf11
SUSD4
SNX22
CRIP3
C10orf108
GRID2IP
KBTBD5
ABRA
PPP1R1A
RNF212
HOOK1
OR10G2
MAGEB1
CDH9
MYL7
SHBG
DCAF12L2
CENPV
CD79A
KCNG1
O3FAR1
PAQR5
SLC34A3
PPYR1
KBTBD10
ANK2
VCY
TCF24
MYOG
KRTAP3-1
FAM83B
KRTAP3-3
RASSF10
FAM160A1
IL17RB
PDE9A
C12orf34
MID1IP1
IGSF22
FCN3
P2RY2
SV2C
FAM176A
XIRP1
RPL27A
SLCO5A1
RAP1GAP2
PTGER3
LCN9
CACNA1B
KNG1
PVR
WWC1
DCHS2
ATP2A2
C8G
CNIH2
TGM6
WSCD1
SNCB
HES6
MGST1
ASPG
PTK2
KISS1
WFDC2
SYT7
PTPRH
GEMIN8P4
KCNN2
OTUD6A
DEFB128
LMO1
CNTNAP3B
SRRM3
DDX11L2
RBPMS2
FAM83G
GPSM2
BOD1P
LONRF3
FOSL1
TMEM63C
VAV2
ARSF
SGK110
OCM2
RPH3A
GPD1
RGS9BP
JPH1
ADARB2
DUSP13
CDC42
FAM153A
SOX10
WDR62
IL15RA
PDE4D
OTUD7A
LTK
FLJ23867
RHOD
C1QTNF1
ART5
C11orf52
TNFRSF19
TMEM63B
KCNJ5
LAMA4
DKFZp779M0652
KIAA1456
KIF26B
SLC39A14
SERPINA6
LYVE1
FAM83F
C8orf67
NT5DC2
MS4A18
ABCC5
FLJ44385
P2RX3
MAP7D3
ARHGEF16
C12orf28
HMX1
RAB15
MSX1
CREM
SPATA24
PIM1
MAGEB17
PLA2G4F
STARD10
C1orf172
TRPC4
BEST3
MRGPRF
FAM78B
C6orf204
S100A7A
C8orf71
RP1-177G6.2
MARVELD2
TMEM171
OR1L6
CYP4F30P
PKLR
TFE3
PTPRU
C1orf127
NLRP14
OSBPL6
ATXN7L2
NPC1L1
NACC2
GNAO1
GPX3
CACNA2D3
VANGL2
WNT3A
FAM46B
PCBP3
H1FNT
KIAA1958
GPX6
FNDC5
KRTAP4-12
GYLTL1B
FBLIM1
TTYH1
NUDT4
GPR4
SNORA76
OR10A2
SLC2A13
MRPS6
MYOT
MET
BAG1
MYO19
SYT3
HMOX2
ATP1A4
OR5K3
MTFP1
PIM3
PTH1R
MEX3D
KRTAP4-7
FLJ44054
RBM38
FOXI3
PARD6B
C9orf3
PVRL1
FAM89A
SLC36A4
FAM167B
CEACAM1
TLCD1
FOXD3
KCNJ15
NFIL3
TPD52
NANP
PYGO1
TTC9B
CCDC69
DNAJB5
CDKN3
RASGRP2
BCAR1
PHF21B
CD59
WNT3
PRB1
C7orf54
PLEKHO1
NQO2
C8orf39
JMJD6
CABLES2
HSD3B2
NAMPT
RTN4RL2
UBE2QL1
LGI3
CA13
RAB3IP
PITPNM2
MOSPD1
CENPN
EMX1
PYGM
RNF6
LCE3B
PLK2
C15orf59
KRTAP12-1
GFI1B
ATXN2L
DBNDD2
TMEM38A
SGMS2
FURIN
TRIP13
TCOF1
SSTR1
SPC24
CACNG4
KIAA0895
CHEK2
KCNJ11
TESC
PYY2
AGAP3
TMEM40
ATP5G1
TRIM10
GABRR3
SMCR8
MSI2
TONSL
AVEN
ABLIM2
DGKD
CEL
AMD1
GRAMD4
LINC00346
LMF2
S100A16
SEMA6B
MTMR9LP
SPRY3
ACTN3
PTDSS1
C15orf37
RIMKLA
PCP4L1
GTPBP6
SLC6A18
ADRB1
TMEM189
USP31
MPP2
ESRRA
RNF126
CCDC85C
RASL10B
MYPN
AURKA
NUP98
UMOD
LPCAT3
PROSER1
RASGRP3
MMACHC
C20orf85
ZNF774
TRMU
GLIS2
SLC4A1
GPT
CDRT3
NTRK3
GTF2IRD1
TM4SF1
ENO3
PDE4A
SORCS1
CDX1
DYRK3
LARP6
TFF1
RHOV
KRBA1
CELA3A
CPO
TMEM198
GRIK3
GLTPD1
FKBP4
ASB2
GPR45
CTRC
KLHDC8B
TUSC1
B4GALT6
OCIAD2
AIG1
GATA4
UAP1
GLYAT
COX5A
ACR
IFRD2
INO80D
PITPNM1
RHEB
HEPN1
CRY1
FNDC9
EIF4EBP2
H2AFZ
HRH2
ZNF219
AIDA
FAM36A
EGLN1
SLC6A9
PPPDE2
SLC5A10
SREBF1
KIAA1217
ENDOG
PDE4DIP
ERCC2
TUBB2A
TRIM47
RANBP6
ZACN
SPHK1
SYPL2
DEFA7P
GTF3A
METTL21A
IRS1
S1PR3
NIPSNAP3B
ZNF154
ABCG1
HSBP1L1
COMTD1
TCP11L2
UTP11L
PPIL1
ADCK3
FLJ40606
PPM1J
AQP7
RAD1
PPP1CC
VIPR2
CYCS
IDH2
SLC20A2
TJP2
MPRIP
SLC43A3
CHAC2
FERMT2
LPHN1
FER1L5
GGN
PRDX6
USP2
APOBEC2
DLEU1
OR6K2
RRP12
NRG4
TUBA3C
PRLHR
LARGE

## Sheet: GSE24088 (mouse)up
DEGs up
Ccl8
Timp1
Pla2g7
Ctss
Cfb
H2-Aa
Plac8
Lilrb4
Itgb1bp3
Mpeg1
Cd52
Gp49a
H2-Q7
Ccl2
Serpina3k
Gbp1
Ms4a6d
Tyrobp
5830443L24Rik
Fcer1g
Cd274
H2-DMb1
Ncf4
Tgfbi
Ms4a6c
Pdzk1ip1
Rac2
Ctnnal1
Ctsc
Sfpi1
Plekho2
Alox5ap
Ccr5
Irf5
Gbp2
Ifi30
Olfr56
Igtp
Laptm5
Dnajc17
Hp
Tgs1
BC025446
Lcp1
Eif2ak4
Zbp1
Emr1
Fchsd1
Ms4a6b
Cpne2
Fxyd5
Gna13
Tpm2
Barhl1
Ptpn18
Tap1
Psmb9
Coro1a
Tcirg1
Il4ra
Samhd1
H2-M3
Lilrb3
Slc2a5
Mertk
Litaf
Col9a3
Fn1
Mfap5
Amph
Asap1
Aif1
Lsp1
Anpep
Sdc4
Lyz1
Ptpn1
Cotl1
Ctsh
Crlf1
Men1
Upp1
Fermt3
Psmb8
Aldoart2
Septin 12
Plekha5
Pfkfb3
Snx10
Hmg20b
Aaas
Irf1
H2-K1
Gipc3
Hoxb9
Cdkn1a
Sh3bgrl3
Smarcc1
Gmfg
Cyba
Dok1
Slc6a9
Irgm1
Nkd1
Itgb3
Mink1
Apbb1ip
Efhd2
Wfdc2
Hba-x
C1qtnf2
Actb
Selplg
Mrps30
Cep110
Pcnx
Tom1l1
Psmb10
Pik3r1
1200009I06Rik
Zyx
Unc93b1
Lrrc10
Klf6
Cfp
Rpl22l1
Ugt1a6a
Il18bp
Ptf1a
Rassf7
Sesn2
Ccdc93
S100a11
Cd38
Apoc3
Sh3bp1
1200002N14Rik
Grwd1
Lyz2
Oscar
Lfng
Nr2e3
Rnf19b
Arhgdib
Cxcl16
Prkcd
Zfp39
Ptprj
Tnfaip2
Arhgap9
Col5a1
Hcrtr1
Rad54l
S100a6
Kcnip4
Ptk2b
Nbea
Dok2
Zic1
Grin2d
Slk
Lce3c
C4b
Cap1
Tlr2
Slc37a3
H2-T22
App
Ephb2
Kndc1
Tgtp
Ecm1
Rrbp1
Cttnbp2nl
Sprr2b
Cd82
Cuedc2
Dmrtb1
Ifi202b
Slfn2
Mettl3
Adcy3
Vstm2b
Mfsd1
Il34
Abi3
Anxa4
Naaa
Gsdmd
Cmklr1
Vasp
Cd302
Apcdd1
Foxd3
Chrna6
Ltbp2
Il6ra
Cxcl12
Kifc2
2310014H01Rik
Myo7a
C1s
Zfp810
Scpep1
Ly96
Plekhh1
Crlf2
Igsf8
Med12
Ap2b1
Agap3
Tgif1
BC048546
Cyp1b1
Abcg1
Panx1
2610039C10Rik
Hcls1
Rab8b
Col5a2
Rab11fip1
2200002D01Rik
Kcnab2
Irgm2
Prr5
B2m
Rab43
Tbpl1
Wdr61
Arhgap24
Max
Afap1l2
Shisa5
Vsig1
Trp73
Nkx2-9
Klf11
Anxa1
Emp3
Dpm1
Tagln2
Ppil2
Bzw1
BC028528
Zfp26
Atp8b1
Cfl1
Slc24a6
Ripk1
Myd88
Rab31
Pacsin3
C1qtnf6
Dzip1l
Asb1
Arrdc4
Tubb2b
Sgip1
Cks1b
Stk17b
Krt17
Arpc1b
S100a10
Btg1
Fam49b
H2afz
Dnajc10
Ifi204
Dpysl2
Rbm43
Pold4
Atg16l1
Ccl6
Fbn1
Slc7a2
BC037034
Tmem63c
Baz1a
Cd97
Ldb2
Nt5c
Tap2
Pycard
Rgs19
Cpsf4
Gpatch3
Abi1
Cmtm7
Tapbpl
Hmgcl
Rgs11
Ccdc49
Mafb
Lbp
Phf21a
Wipf1
Plec1
Camk1d
Enpp3
Glrx
Casp12
Sat1
Zfp334
Tmem106a
Apba1
Ak2
Pisd
Uxs1
1700054F22Rik
Pnp1
C1qa
Gusb
Axin2
Pltp
Adap2
Atp1b3
Prss23
Msn
Cndp2
Crmp1
Rhbdl3
Procr
Grina
Tmem176a
Prelid1
Tspo
3110009E18Rik
Col18a1
Gbp6
Lgmn
Inpp5d
Ccl12
Espn
Sdc3
Rps6ka1
Asah1
Amdhd2
Fstl1
Crip1
Stxbp3a
Pamr1
Rab3il1
Slc3a2
Rpl37a
Erg
Ostf1
Creb1
Eif1a
Man2a1
Rab5c
Rffl
Traf3ip2
Lasp1
Tpm3
Pigt
Ddit3
Dmkn
Ift122
Gja4
Uck2
Renbp
Phactr3
Cyfip2
Tmsb10
Zfp112
Loxl3
Zfp52
Tmem176b
Adap1
Psen2
Tmc6
Gbp3
Ppm1h
Hspg2
Tmem38b
2510048L02Rik
Src
Slc25a1
Bax
Vash1
Rhob
Coro1c
2010209O12Rik
Hivep1
Golph3
Casp7
Wscd2
Arl8a
Prcp
Vmn2r89
Crlf3
Emilin1
Zfp426
Nhp2
Rassf1
Pitpnm1
Eif4e2
Vat1
Herc5
Chst1
Cd48
Fyn
Kirrel
Grn
Srgap2
Gpr124
Tbca
Lctl
Rgs10
Tnfrsf1a
Grb2
Casp8
Serping1
Stx5a
Rnf125
Plod3
Loxl1
Npc2
Atp13a2
Ccnl2
Map3k14
Tex12
Myh7
Pcgf1
Il15ra
Nab1
Plxna1
Cdkn2d
Man2b1
Oas1g
St3gal1
Stxbp5
Edem2
Pdlim2
Ptpn9
Arl10
Postn
Smap1
Ifnar1
Slc12a3
Plvap
Ctsl
Dera
Gar1
Psme1
Usp20
Lime1
Plk3
Mfap4
Ercc8
Psme2
Rasa3
Baiap2
Nudt16
2310047O13Rik
Gadd45b
Tbc1d2b
Adrbk1
Tor2a
Lgals1
Lgals7
Ube2v2
Cog8
Sri
Tmco4
Tmem8
Rbp1
Dph1
Ifngr1
Capn10
Syk
Rab17
Me2
Pde1a
Noc2l
Trim47
Fam110a
Ctsa
Rfc1
Cnn2
Slc23a1
Icam2
Sec16b
Rasd1
Cp
Phf7
Cldn5
Mgst1
Pld3
Bmp1
Jdp2
2810026P18Rik
Sema6b
Mocs1
Pdcd10
Ralgds
Dnm1
4632428N05Rik
Trafd1
Fam49a
Rnf115
Sdcbp
Zfp93
Ttbk2
Spryd3
Ccdc86
Chst12
Hlx
Ccnl1
Kif3b
Lats2
Fndc1
Dguok
Itm2c
Ankrd32
Noc4l
Tmem55a
Inpp1
Mcam
Pml
Scyl3
Brd4
Aprt
BC057552
Tmem140
Ms4a4d
Arhgef6
Plp2
Cmtm3
2410004B18Rik
Gpx7
6330406I15Rik
Mia1
Sigirr
Kri1
Ly6c1
Bok
Gdap2
Ctps2
Gng2
Efemp2
Myo9b
Tmem219
Pip5k1a
Arf3
Fabp5
Ifitm2
Pqlc1
Cirbp
Hps3
Bcar1
Maged2
Acsl5
Tll2
Elof1
Arhgdia
Fkbp11
Slc30a6
Hgs
Mpg
Fam96a
Fnbp4
Rps19
Lyl1
Rhbdf2
Pxk
Rab15
Rabl5
Stk10
Emilin2
Tmem2
A730011L01Rik
Pafah1b2
Rps6ka4
Map3k6
Trim30
1810032O08Rik
Praf2
Timm9
Schip1
Sub1
Necap2
Pgd
Tmem110
Tm9sf3
E030002O03Rik
Foxp4
Ppib
4933426I21Rik
Paox
Ifitm1
Tbc1d14
Slc35b1
Cugbp1
Cux2
Dlg5
Tnfrsf21
Ddx3y
Grk6
Ppap2a
Bin1
Rab2b
Ddit4
Pnpla6
Manba
Lrp1
Sec11c
Riok1
Bad
2810474O19Rik
Bgn
Tsc22d3
Nedd9
Cyth3
Fbf1
Car7
Adam9
C1qtnf1
Cd47
Rapgef6
Sptlc2
Zc3hav1
Atp6ap2
Atp9b
Slc23a2
Bin3
Akr1b7
Hyi
Irf2
Cchcr1
Arf2
Lhx6
Gpatch4
Tomm6
Ncoa3
Itpr3
Twf1
Calm1
Gns
Adam19
Snrpn
Zfp580
Fbxl6
M6pr
Fhl1
Tspan17
Lin37
Mpv17l2
Slc6a6
Sema3f
P2rx4
Vps18
Gpn2
D10Wsu52e
Ubtd1
Aen
Ccdc90a
N4bp1
Lbr
Snrpd1
Il17rc
Deaf1
Zfp64
Pbx2
Klk1b4
Adat2
Ywhah
Mlh3
Seh1l
Sfxn1
2010002N04Rik
Pck2
Atp6v0e
Rtcd1
Tram2
Casc3
Mfsd11
Pdlim5
Mtmr2
Cdk2ap2
Rmi1
Bcl10
Farp1
Gadd45g
Pdlim4
2410076I21Rik
Ampd2
Dpp3
Daxx
Cyth2
Csk
Stard3nl
Cuta
Cald1
Thap7
UFM1
Tor3a
Cyb5r3
Tmem97
Slc28a2
Unc119
Jak3
Pafah1b3
Pecam1
Slc35a2
Fbxl20
Lpcat1
Pfn1
Zdhhc4
Slamf9
Mfsd10
Gnaq
Klf13
Znrd1
Eps8
Stxbp1
Lepre1
Ccrl2
Ufc1
Gak
Blvra
Brpf1
Lpar1
Fam20a
Selm
Spg21
Kdm6b
Phc2
Erlin1
Nmi
Rpusd2
Slc31a2
Tppp3
Midn
Tubb6
Fam129b
Vcan
Hipk3
Snx5
Arhgap1
Crtc2
Cnpy3
Dhx38
Cib1
Atp6v1b2
Evl
Gorasp2
Tmem192
Bub3
Tspan4
Pomp
Rbms1
Dstn
Sharpin
Pdzrn3
Ola1
Ankzf1
Carhsp1
Atox1
Sfrs6
Rab40b
Rab23
Txnrd1
Plscr1
Exosc8
Rsad2
Gpsm1
Ebp
Zdhhc16
Pla2g15
Esd
Ogfrl1
1810031K17Rik
Ptprn
Etv5
Ppic
Asb11
Errfi1
Limk1
Ptgis
Fbxw11
Prr13
1810043G02Rik
Ddx18
Tm2d3
Ubxn4
Nov
Mapk1
Ergic1

## Sheet: GSE24088 (mouse)down
DEGs down
Ces3
Sucla2
Acat1
Efnb3
Mkks
Dnaja3
Lrtm1
Gapdh
Asb15
3110057O12Rik
Ivd
Fsd2
Frmd5
Cpxm2
Mid1ip1
1110034G24Rik
2310042D19Rik
Vldlr
Metapl1
A2bp1
Acaa2
Canx
Aqp6
Entpd5
Nnt
2610528E23Rik
Ltbp4
Hadha
Coro6
Sesn1
Rangrf
Fzd10
9030617O03Rik
Rtn4ip1
Ndufs1
Acad10
Ppp1r14c
Ttll1
Uros
1110028A07Rik
Gck
Etfb
Phyh
Hspd1
Ech1
Xrcc6
545175
Acsl1
Gnb3
Hopx
Aqp1
Ybx2
Dnajc28
Abca8a
Ptgr2
Ank1
Rgs5
Aldh4a1
Plcd1
Poldip2
Fblim1
Sspn
Ggnbp1
2900011O08Rik
Idh3b
Tfpi
Uqcc
5730403B10Rik
Uqcr
Fgf12
Tuba4a
Magix
Mccc2
Yipf7
Hdhd2
Alad
Dusp8
Extl1
Msrb2
Cox5a
Zfp428
Mut
Zfp30
Fgf1
2310076L09Rik
Ak1
Mrpl49
Arglu1
Hibch
Sdpr
Rai2
Sorbs1
Ndrg2
2810416G20Rik
Hfe2
Ephx2
Glrx3
Atp5g1
Pcx
Pde4dip
Klhdc8a
Serbp1
Sdha
Nebl
BC002163
Coq9
Mfap1b
Trip10
Cdkn1c
Dnajb2
Sox4
P2rx5
Lyrm5
Spnb1
Cyhr1
Kif1b
Mrpl55
Pkia
1810011O10Rik
Serpinb6b
Apoo
Camk2a
Adk
Fndc5
Cmya5
Pcsk6
Timm44
Rgs4
Ankrd40
Cars2
Plxna2
Coq6
Mrpl28
Clip1
Atp5f1
Mina
Pdss2
Zfand5
Asb10
Reep5
Cycs
Lpin1
D16H22S680E
Gatad1
Fam149b
Eef1a2
Gcat
Ppapdc3
Htra1
Nhp2l1
Acads
Irf2bp1
Pank1
1810049H13Rik
Synpo
Cyc1
Idh3a
1110020P15Rik
Pnkd
Asb8
Clpx
Adhfe1
Gpt2
Cdk5rap1
Cyp2c44
Slc12a2
Fem1a
Slc17a7
Mmp15
Tmem82
Pcolce2
Ndufb4
Eral1
Ttc32
Mmachc
Akt2
Fxr2
Lbh
Tle2
Hsdl2
Rab12
Pde4a
Ndufb8
Sirt5
Peo1
Fastk
H2afv
Itga7
Sdhb
Ndufs4
Tcl1b3
Ndufv1
2310002L09Rik
Wdr35
Ccdc56
Slc25a13
Fktn
Ube2b
Nmnat3
Lyrm4
Rfwd2
0610010O12Rik
Pde7a
Tcta
Gramd4
2310003H01Rik
Angptl2
2810405K02Rik
Fam40b
Etfa
Pex19
Gfra1
Coq5
2410127L17Rik
Mrps36
Ube2d1
Cacna2d1
Prpf19
Acy1
Sema6a
Asb2
Grinl1a
Nap1l4
Kat2a
Ptprm
Gchfr
Cd300lg
Scrn3
Mrps23
Speg
Thoc7
Map2k3
Isoc1
Slc25a3
Setd8
Chtf8
Txn2
Pkm2
Isca1
Ndufs7
Tbc1d16
Gtf2h3
Smarca2
