# Supplementary material for: Comprehensive analysis of miRNA–mRNA regulatory network and potential drugs in chronic chagasic cardiomyopathy across human and mouse
Source: BMC Med Genomics. 2021 Nov 29;14:283. doi: 10.1186/s12920-021-01134-3 (PMC8628461; doi:10.1186/s12920-021-01134-3)
Supplement: Supplementary file 2 — Additional file 2. Homologous genes between human and mouse [file 12920_2021_1134_MOESM2_ESM.xlsx]

## Sheet: homologous genes
mouse gene		human gene
Gene stable ID	Mouse Gene name	Protein stable ID version	Human Gene name
ENSG00000198888	mt-Nd1	ENSP00000354687.2	MT-ND1
ENSG00000198763	mt-Nd2	ENSP00000355046.4	MT-ND2
ENSG00000198804	mt-Co1	ENSP00000354499.2	MT-CO1
ENSG00000198712	mt-Co2	ENSP00000354876.1	MT-CO2
ENSG00000228253	mt-Atp8	ENSP00000355265.1	MT-ATP8
ENSG00000198899	mt-Atp6	ENSP00000354632.2	MT-ATP6
ENSG00000198938	mt-Co3	ENSP00000354982.2	MT-CO3
ENSG00000198840	mt-Nd3	ENSP00000355206.2	MT-ND3
ENSG00000212907	mt-Nd4l	ENSP00000354728.1	MT-ND4L
ENSG00000198886	mt-Nd4	ENSP00000354961.2	MT-ND4
ENSG00000198786	mt-Nd5	ENSP00000354813.2	MT-ND5
ENSG00000198695	mt-Nd6	ENSP00000354665.2	MT-ND6
ENSG00000198727	mt-Cytb	ENSP00000354554.2	MT-CYB
ENSG00000278457	5S_rRNA		5S_rRNA
ENSG00000278294	5_8S_rRNA		5_8S_rRNA
ENSG00000277374	Gm23738		U1
ENSG00000114374	Usp9y		USP9Y
ENSG00000092377	Tbl1x	ENSP00000372499.1	TBL1Y
ENSG00000242389	Gm21708	ENSP00000351823.4	RBMY1E
ENSG00000205944	Dazl	ENSP00000371887.1	DAZ2
ENSG00000099715	Pcdh11x	ENSP00000330552.4	PCDH11Y
ENSG00000169953	Hsfy2	ENSP00000340971.4	HSFY2
ENSG00000012817	Kdm5d		KDM5D
ENSG00000176679	Tgif2lx1	ENSP00000318502.4	TGIF2LY
ENSG00000252633	7SK		RN7SKP282
ENSG00000184895	Sry	ENSP00000372547.1	SRY
ENSG00000067048	Ddx3y	ENSP00000353284.4	DDX3Y
ENSG00000183878	Uty	ENSP00000507656.1	UTY
ENSG00000154620	Tmsb4x	ENSP00000284856.3	TMSB4Y
ENSG00000240654	C1qtnf9	ENSP00000371503.2	C1QTNF9
ENSG00000102699	Parp4	ENSP00000371419.3	PARP4
ENSG00000027001	Mipep		MIPEP
ENSG00000132972	Rnf17	ENSP00000255324.5	RNF17
ENSG00000150459	Sap18	ENSP00000371973.4	SAP18
ENSG00000139517	Lnx2	ENSP00000325929.3	LNX2
ENSG00000165487	Micu2		MICU2
ENSG00000132963	Pomp	ENSP00000370222.4	POMP
ENSG00000102781	Katnal1	ENSP00000369989.3	KATNAL1
ENSG00000154646	Tmprss15	ENSP00000284885.3	TMPRSS15
ENSG00000196199	Mphosph8	ENSP00000355388.4	MPHOSPH8
ENSG00000165480	Ska3	ENSP00000382896.3	SKA3
ENSG00000236444	Ube2l3	ENSP00000490931.1	UBE2L5
ENSG00000133101	Ccna1	ENSP00000486482.1	CCNA1
ENSG00000102678	Fgf9	ENSP00000371790.5	FGF9
ENSG00000132952	Uspl1		USPL1
ENSG00000183463	Ttr	ENSP00000333490.4	URAD
ENSG00000189403	Hmgb1	ENSP00000345347.5	HMGB1
ENSG00000120669	Sohlh2	ENSP00000369210.3	SOHLH2
ENSG00000139515	Pdx1	ENSP00000370421.4	PDX1
ENSG00000120694	Hsph1	ENSP00000318687.5	HSPH1
ENSG00000280071	Gatd3a	ENSP00000485439.1	GATD3B
ENSG00000083635	Nufip1	ENSP00000368459.4	NUFIP1
ENSG00000277277	Fam243	ENSP00000491937.1	FAM243B
ENSG00000154639	Gm1123	ENSP00000284878.7	CXADR
ENSG00000102753	Kpna3	ENSP00000261667.3	KPNA3
ENSG00000275993	Sik1	ENSP00000482829.1	SIK1B
ENSG00000165475	Cryl1	ENSP00000496154.1	CRYL1
ENSG00000156253	Rwdd2b	ENSP00000418693.1	RWDD2B
ENSG00000165556	Cdx2	ENSP00000370408.6	CDX2
ENSG00000152520	Pan3		PAN3
ENSG00000102547	Cab39l	ENSP00000348113.4	CAB39L
ENSG00000158270	Colec12		COLEC12
ENSG00000168454	Txndc2	ENSP00000437393.2	TXNDC2
ENSG00000255112	Chmp1b	ENSP00000432279.1	CHMP1B
ENSG00000141401	Impa2		IMPA2
ENSG00000102743	Slc25a15		SLC25A15
ENSG00000120675	Dnajc15		DNAJC15
ENSG00000132975	Gpr12	ENSP00000384932.3	GPR12
ENSG00000188342	Gtf2f2	ENSP00000340823.6	GTF2F2
ENSG00000183640	Krtap8-1	ENSP00000332805.4	KRTAP8-1
ENSG00000142207	Urb1	ENSP00000372199.3	URB1
ENSG00000132970	Wasf3	ENSP00000499292.1	WASF3
ENSG00000154721	Jam2	ENSP00000383376.1	JAM2
ENSG00000133110	Postn	ENSP00000369073.4	POSTN
ENSG00000156256	Usp16	ENSP00000382857.3	USP16
ENSG00000079134	Thoc1		THOC1
ENSG00000156282	Cldn17	ENSP00000286808.3	CLDN17
ENSG00000166265	Cyyr1	ENSP00000299340.4	CYYR1
ENSG00000159147	Donson	ENSP00000476496.1	DONSON
ENSG00000186971	Krtap13-1	ENSP00000334834.2	KRTAP13-4
ENSG00000243927	Mrps6		MRPS6
ENSG00000168502	Mtcl1	ENSP00000305027.11	MTCL1
ENSG00000188694	Krtap24-1	ENSP00000339238.4	KRTAP24-1
ENSG00000120658	Enox1	ENSP00000261488.6	ENOX1
ENSG00000151778	Serp2	ENSP00000433253.1	SERP2
ENSG00000177143	Cetn1	ENSP00000319052.3	CETN1
ENSG00000141433	Adcyap1	ENSP00000411658.3	ADCYAP1
ENSG00000159131	Gart	ENSP00000371236.4	GART
ENSG00000102531	Fndc3a	ENSP00000417257.1	FNDC3A
ENSG00000101574	Mettl4	ENSP00000320349.6	METTL4
ENSG00000168461	Rab31	ENSP00000461945.2	RAB31
ENSG00000136169	Setdb2	ENSP00000346175.5	SETDB2
ENSG00000141447	Osbpl1a	ENSP00000320291.3	OSBPL1A
ENSG00000183722	Lhfp	ENSP00000496801.1	LHFPL6
ENSG00000179630	Lacc1	ENSP00000394179.1	LACC1
ENSG00000226792	Gm4131	ENSP00000490517.1	C13orf42
ENSG00000136147	Phf11b		PHF11
ENSG00000198743	Slc5a3	ENSP00000370543.3	SLC5A3
ENSG00000186970	Krtap15	ENSP00000334866.3	KRTAP15-1
ENSG00000159259	Chaf1b	ENSP00000315700.4	CHAF1B
ENSG00000156304	Scaf4	ENSP00000286835.7	SCAF4
ENSG00000023516	Akap11	ENSP00000025301.2	AKAP11
ENSG00000204899	Mzt1	ENSP00000367049.3	MZT1
ENSG00000280165	Pcdh20	ENSP00000387250.3	PCDH20
ENSG00000120685	Proser1	ENSP00000332034.4	PROSER1
ENSG00000101557	Usp14	ENSP00000464447.1	USP14
ENSG00000198445	Cct8l1	ENSP00000353048.3	CCT8L2
ENSG00000165837	Erich6b		ERICH6B
ENSG00000133116	Kl		KL
ENSG00000136099	Pcdh8	ENSP00000367177.3	PCDH8
ENSG00000083535	Pibf1	ENSP00000317144.6	PIBF1
ENSG00000206432	Tmem200c	ENSP00000463375.1	TMEM200C
ENSG00000156261	Cct8	ENSP00000407748.1	CCT8
ENSG00000176105	Yes1	ENSP00000464380.1	YES1
ENSG00000151773	Ccdc122		CCDC122
ENSG00000136122	Bora	ENSP00000375082.6	BORA
ENSG00000166974	Mapre2	ENSP00000468216.1	MAPRE2
ENSG00000278558	Tmem191c	ENSP00000481358.1	TMEM191B
ENSG00000150361	Klhl1	ENSP00000367075.4	KLHL1
ENSG00000154654	Ncam2	ENSP00000383392.1	NCAM2
ENSG00000134775	Fhod3	ENSP00000257209.3	FHOD3
ENSG00000122034	Gtf3a	ENSP00000370532.5	GTF3A
ENSG00000240432	Krtap13	ENSP00000375109.2	KRTAP13-3
ENSG00000197683	Krtap26-1	ENSP00000353742.3	KRTAP26-1
ENSG00000241973	Pi4ka	ENSP00000255882.6	PI4KA
ENSG00000198862	Ltn1	ENSP00000354977.4	LTN1
ENSG00000136110	Cnmd	ENSP00000388576.2	CNMD
ENSG00000187676	B3glct	ENSP00000343002.4	B3GLCT
ENSG00000173141	Mrpl57	ENSP00000310726.4	MRPL57
ENSG00000142192	App	ENSP00000284981.4	APP
ENSG00000120690	Elf1	ENSP00000487240.1	ELF1
ENSG00000136155	Scel	ENSP00000432840.1	SCEL
ENSG00000183307	Tmem121b	ENSP00000382764.1	TMEM121B
ENSG00000133475	Ggt1	ENSP00000385601.4	GGT2
ENSG00000177663	Il17ra		IL17RA
ENSG00000128789	Psmg2		PSMG2
ENSG00000102804	Tsc22d1	ENSP00000261489.2	TSC22D1
ENSG00000150893	Frem2	ENSP00000280481.7	FREM2
ENSG00000185231	Mc2r	ENSP00000333821.2	MC2R
ENSG00000197705	Klhl14	ENSP00000352314.4	KLHL14
ENSG00000136111	Tbc1d4	ENSP00000496983.1	TBC1D4
ENSG00000171189	Grik1	ENSP00000327687.4	GRIK1
ENSG00000078142	Pik3c3	ENSP00000262039.3	PIK3C3
ENSG00000275793	Rimbp3	ENSP00000483386.1	RIMBP3
ENSG00000136158	Spry2	ENSP00000366306.1	SPRY2
ENSG00000120686	Ufm1		UFM1
ENSG00000142188	Tmem50b		TMEM50B
ENSG00000099917	Med15	ENSP00000407742.1	MED15
ENSG00000276644	Dach1	ENSP00000482245.1	DACH1
ENSG00000275895	U2af1		U2AF1L5
ENSG00000102554	Klf5		KLF5
ENSG00000080986	Ndc80	ENSP00000261597.4	NDC80
ENSG00000121390	Pspc1		PSPC1
ENSG00000174015	Cby2	ENSP00000309189.1	CBY2
ENSG00000178127	Ndufv2	ENSP00000461911.1	NDUFV2
ENSG00000182591	Krtap11-1	ENSP00000330720.4	KRTAP11-1
ENSG00000156284	Cldn8	ENSP00000382783.1	CLDN8
ENSG00000088451	Tgds	ENSP00000261296.5	TGDS
ENSG00000102755	Flt1	ENSP00000282397.4	FLT1
ENSG00000154889	Mppe1	ENSP00000465894.1	MPPE1
ENSG00000171873	Adra1d	ENSP00000368766.4	ADRA1D
ENSG00000101282	Rspo4	ENSP00000217260.4	RSPO4
ENSG00000125903	Defb23	ENSP00000246105.4	DEFB129
ENSG00000101280	Angpt4	ENSP00000371347.3	ANGPT4
ENSG00000273590	Smim11		SMIM11B
ENSG00000211677	Iglc2	ENSP00000374856.2	IGLC2
ENSG00000142149	Hunk	ENSP00000270112.2	HUNK
ENSG00000154642	D16Ertd472e	ENSP00000284881.4	C21orf91
ENSG00000171984	Shld1	ENSP00000368263.4	SHLD1
ENSG00000125827	Tmx4	ENSP00000246024.2	TMX4
ENSG00000159256	Morc3		MORC3
ENSG00000149346	Slx4ip	ENSP00000335557.5	SLX4IP
ENSG00000099953	Mmp11		MMP11
ENSG00000089199	Chgb	ENSP00000368244.4	CHGB
ENSG00000134882	Ubac2	ENSP00000347928.5	UBAC2
ENSG00000178591	Defb26		DEFB125
ENSG00000125820	Nkx2-2	ENSP00000366347.4	NKX2-2
ENSG00000088812	Atrn	ENSP00000262919.5	ATRN
ENSG00000133119	Rfc3	ENSP00000369411.3	RFC3
ENSG00000159086	Paxbp1	ENSP00000328992.4	PAXBP1
ENSG00000184792	Osbp2	ENSP00000411052.2	OSBP2
ENSG00000080166	Dct	ENSP00000366227.4	DCT
ENSG00000125845	Bmp2	ENSP00000368104.3	BMP2
ENSG00000152192	Pou4f1	ENSP00000366413.4	POU4F1
ENSG00000132623	Ankef1		ANKEF1
ENSG00000125304	Tm9sf2	ENSP00000494275.1	TM9SF2
ENSG00000101489	Celf4	ENSP00000465348.1	CELF4
ENSG00000101327	Pdyn	ENSP00000217305.2	PDYN
ENSG00000139737	Slain1	ENSP00000389195.1	SLAIN1
ENSG00000205929	4932438H23Rik	ENSP00000418830.1	C21orf62
ENSG00000166948	Tgm6	ENSP00000202625.2	TGM6
ENSG00000125898	Fam110a	ENSP00000371367.3	FAM110A
ENSG00000173404	Insm1	ENSP00000312631.1	INSM1
ENSG00000185982	Defb20	ENSP00000335382.4	DEFB128
ENSG00000205726	Itsn1	ENSP00000382290.1	ITSN1
ENSG00000088826	Smox		SMOX
ENSG00000132874	Slc14a2	ENSP00000465953.1	SLC14A2
ENSG00000132661	Nxt1	ENSP00000254998.2	NXT1
ENSG00000132640	Btbd3	ENSP00000254977.3	BTBD3
ENSG00000017797	Ralbp1	ENSP00000019317.4	RALBP1
ENSG00000275004	Zfp280b	ENSP00000485750.1	ZNF280B
ENSG00000188811	Nhlrc3		NHLRC3
ENSG00000128218	Vpreb3	ENSP00000381483.3	VPREB3
ENSG00000100077	Grk3	ENSP00000317578.4	GRK3
ENSG00000125816	Nkx2-4	ENSP00000345147.4	NKX2-4
ENSG00000167315	Acaa2	ENSP00000285093.8	ACAA2
ENSG00000089063	Tmem230	ENSP00000478112.1	TMEM230
ENSG00000102837	Olfm4	ENSP00000219022.2	OLFM4
ENSG00000065150	Ipo5		IPO5
ENSG00000100325	Ascc2	ENSP00000305502.3	ASCC2
ENSG00000141380	Ss18	ENSP00000414516.2	SS18
ENSG00000125851	Pcsk2	ENSP00000367131.1	PCSK2
ENSG00000274847	Tekt4	ENSP00000478910.1	MAFIP
ENSG00000132639	Snap25	ENSP00000254976.3	SNAP25
ENSG00000185666	Syn3	ENSP00000351614.2	SYN3
ENSG00000125815	Cst8	ENSP00000399144.1	CST8
ENSG00000101230	Ism1	ENSP00000262487.3	ISM1
ENSG00000125844	Rrbp1		RRBP1
ENSG00000139734	Diaph3	ENSP00000383178.3	DIAPH3
ENSG00000221963	Apol6	ENSP00000386280.3	APOL6
ENSG00000099985	Osm	ENSP00000215781.2	OSM
ENSG00000185721	Drg1	ENSP00000329715.4	DRG1
ENSG00000101745	Ankrd12	ENSP00000464422.1	ANKRD12
ENSG00000128283	Cdc42ep1	ENSP00000249014.4	CDC42EP1
ENSG00000100997	Abhd12	ENSP00000459278.2	ABHD12
ENSG00000134278	Spire1	ENSP00000387266.3	SPIRE1
ENSG00000100219	Xbp1	ENSP00000216037.6	XBP1
ENSG00000176635	Hormad2	ENSP00000336984.6	HORMAD2
ENSG00000125848	Flrt3	ENSP00000367292.3	FLRT3
ENSG00000100225	Fbxo7	ENSP00000266087.7	FBXO7
ENSG00000180424	Defb36	ENSP00000365486.3	DEFB123
ENSG00000118946	Pcdh17	ENSP00000432899.1	PCDH17
ENSG00000089091	Dzank1	ENSP00000479439.1	DZANK1
ENSG00000136160	Ednrb	ENSP00000366416.4	EDNRB
ENSG00000100365	Ncf4	ENSP00000414958.1	NCF4
ENSG00000152484	Usp12	ENSP00000282344.6	USP12
ENSG00000136153	Lmo7	ENSP00000342112.4	LMO7
ENSG00000089195	Trmt6		TRMT6
ENSG00000152242	8030462N17Rik	ENSP00000467826.1	C18orf25
ENSG00000101463	Syndig1	ENSP00000366058.3	SYNDIG1
ENSG00000101323	Hao1	ENSP00000368066.3	HAO1
ENSG00000198089	Sfi1		SFI1
ENSG00000125831	Cst11	ENSP00000366208.3	CST11
ENSG00000088930	Xrn2	ENSP00000366396.3	XRN2
ENSG00000154839	Ska1	ENSP00000285116.3	SKA1
ENSG00000125772	Gpcpd1	ENSP00000368305.4	GPCPD1
ENSG00000152223	Epg5	ENSP00000467066.1	EPG5
ENSG00000125870	Snrpb2	ENSP00000367178.5	SNRPB2
ENSG00000131068	Defb21	ENSP00000253381.2	DEFB118
ENSG00000152234	Atp5a1	ENSP00000381736.5	ATP5F1A
ENSG00000125810	Cd93	ENSP00000246006.4	CD93
ENSG00000101003	Gins1	ENSP00000262460.4	GINS1
ENSG00000077984	Cst7	ENSP00000420384.1	CST7
ENSG00000159261	Cldn14	ENSP00000382092.1	CLDN14
ENSG00000101474	Apmap	ENSP00000395874.1	APMAP
ENSG00000157542	Kcnj6	ENSP00000477437.1	KCNJ6
ENSG00000100346	Cacna1i	ENSP00000385680.1	CACNA1I
ENSG00000125864	Bfsp1	ENSP00000367104.3	BFSP1
ENSG00000101639	Cep192	ENSP00000466258.1	CEP192
ENSG00000120688	Wbp4	ENSP00000368801.3	WBP4
ENSG00000180440	Sertm1	ENSP00000325776.3	SERTM1
ENSG00000088766	Crls1	ENSP00000368140.4	CRLS1
ENSG00000132964	Cdk8	ENSP00000437696.1	CDK8
ENSG00000206107	Krtap27-1	ENSP00000372286.2	KRTAP27-1
ENSG00000154645	Chodl	ENSP00000382993.1	CHODL
ENSG00000182362	Ybey	ENSP00000380813.4	YBEY
ENSG00000125285	Sox21	ENSP00000366144.2	SOX21
ENSG00000139514	Slc7a1	ENSP00000370128.5	SLC7A1
ENSG00000088320	Rem1	ENSP00000201979.2	REM1
ENSG00000157538	Vps26c		VPS26C
ENSG00000088386	Slc15a1	ENSP00000365686.4	SLC15A1
ENSG00000125868	Dstn	ENSP00000246069.6	DSTN
ENSG00000132664	Polr3f	ENSP00000366828.4	POLR3F
ENSG00000078898	Bpifb2	ENSP00000170150.3	BPIFB2
ENSG00000100354	Tnrc6b	ENSP00000397491.1	TNRC6B
ENSG00000160307	S100b	ENSP00000291700.4	S100B
ENSG00000125834	Stk35	ENSP00000370891.3	STK35
ENSG00000160294	Mcm3ap		MCM3AP
ENSG00000125872	Lrrn4	ENSP00000368135.4	LRRN4
ENSG00000125246	Clybl	ENSP00000365533.4	CLYBL
ENSG00000215397	Scrt2	ENSP00000246104.5	SCRT2
ENSG00000188559	Ralgapa2	ENSP00000400085.1	RALGAPA2
ENSG00000100302	Rasd2	ENSP00000216127.4	RASD2
ENSG00000102471	Ndfip2	ENSP00000218652.7	NDFIP2
ENSG00000100100	Pik3ip1	ENSP00000215912.4	PIK3IP1
ENSG00000150907	Foxo1	ENSP00000368880.4	FOXO1
ENSG00000100036	Slc35e4	ENSP00000339626.4	SLC35E4
ENSG00000198646	Ncoa6		NCOA6
ENSG00000136152	Cog3		COG3
ENSG00000175329	Isx	ENSP00000386037.1	ISX
ENSG00000156273	Bach1	ENSP00000447332.1	BACH1
ENSG00000141425	Rprd1a	ENSP00000468108.1	RPRD1A
ENSG00000184381	Pla2g6	ENSP00000499712.1	PLA2G6
ENSG00000160310	Prmt2	ENSP00000347906.3	PRMT2
ENSG00000136141	Lrch1	ENSP00000308493.5	LRCH1
ENSG00000152214	Rit2	ENSP00000321805.4	RIT2
ENSG00000212710	Mia2	ENSP00000436900.1	CTAGE1
ENSG00000088782	Defb22	ENSP00000371825.3	DEFB127
ENSG00000178726	Thbd	ENSP00000366307.2	THBD
ENSG00000101350	Kif3b	ENSP00000364864.3	KIF3B
ENSG00000101624	Cep76	ENSP00000464760.1	CEP76
ENSG00000152749	Gpr180	ENSP00000366157.4	GPR180
ENSG00000172296	Sptlc3		SPTLC3
ENSG00000139496	Gm49336	ENSP00000371155.3	NUP58
ENSG00000174448	Stard6	ENSP00000462349.1	STARD6
ENSG00000198183	Bpifa1	ENSP00000364562.4	BPIFA1
ENSG00000100294	Mcat	ENSP00000290429.5	MCAT
ENSG00000132872	Syt4	ENSP00000255224.2	SYT4
ENSG00000102543	Cdadc1	ENSP00000251108.6	CDADC1
ENSG00000182541	Limk2		LIMK2
ENSG00000134489	Hrh4	ENSP00000256906.4	HRH4
ENSG00000101773	Rbbp8	ENSP00000464628.1	RBBP8
ENSG00000125257	Abcc4	ENSP00000494609.1	ABCC4
ENSG00000131069	Acss2		ACSS2
ENSG00000100170	Slc5a1	ENSP00000266088.4	SLC5A1
ENSG00000182670	Ttc3		TTC3
ENSG00000185022	Maff		MAFF
ENSG00000176177	Enthd1	ENSP00000317431.6	ENTHD1
ENSG00000168234	Ttc39c	ENSP00000306598.6	TTC39C
ENSG00000169184	Mn1	ENSP00000304956.4	MN1
ENSG00000283900	Csnk1e	ENSP00000383067.2	TPTEP2-CSNK1E
ENSG00000100353	Eif3d	ENSP00000216190.8	EIF3D
ENSG00000187323	Dcc	ENSP00000389140.2	DCC
ENSG00000141639	Mapk4	ENSP00000383234.1	MAPK4
ENSG00000083520	Dis3	ENSP00000366997.4	DIS3
ENSG00000197046	Siglec15	ENSP00000374125.2	SIGLEC15
ENSG00000215547	Defb28	ENSP00000383398.1	DEFB115
ENSG00000141622	Rnf165	ENSP00000467730.1	RNF165
ENSG00000134042	Mro	ENSP00000256425.2	MRO
ENSG00000277890	Gm24461		U6
ENSG00000128342	Lif	ENSP00000249075.3	LIF
ENSG00000100055	Cyth4	ENSP00000405442.1	CYTH4
ENSG00000133103	Cog6	ENSP00000403733.1	COG6
ENSG00000078804	Trp53inp2	ENSP00000363943.3	TP53INP2
ENSG00000166845	4930503L19Rik	ENSP00000462317.1	C18orf54
ENSG00000171456	Asxl1	ENSP00000499150.1	ASXL1
ENSG00000157557	Ets2	ENSP00000353344.3	ETS2
ENSG00000102738	Mrps31	ENSP00000315397.6	MRPS31
ENSG00000134046	Mbd2	ENSP00000256429.3	MBD2
ENSG00000183943	Prkx	ENSP00000262848.5	PRKX
ENSG00000102802	Medag	ENSP00000369849.4	MEDAG
ENSG00000134871	Col4a2	ENSP00000383027.3	COL4A2
ENSG00000160305	Dip2a	ENSP00000498874.1	DIP2A
ENSG00000067900	Rock1	ENSP00000382697.1	ROCK1
ENSG00000100242	Sun2	ENSP00000385740.1	SUN2
ENSG00000101384	Jag1	ENSP00000254958.4	JAG1
ENSG00000177511	St8sia3	ENSP00000320431.2	ST8SIA3
ENSG00000152240	Haus1	ENSP00000282058.5	HAUS1
ENSG00000133121	Stard13	ENSP00000338785.4	STARD13
ENSG00000089057	Slc23a2	ENSP00000344322.1	SLC23A2
ENSG00000125363	Amelx	ENSP00000370090.3	AMELX
ENSG00000176641	Rnf152	ENSP00000316628.3	RNF152
ENSG00000166510	Ccdc68	ENSP00000466690.1	CCDC68
ENSG00000196433	Asmt	ENSP00000370639.3	ASMT
ENSG00000175387	Smad2	ENSP00000262160.6	SMAD2
ENSG00000178605	Gtpbp6		GTPBP6
ENSG00000077942	Fbln1	ENSP00000415289.1	FBLN1
ENSG00000283361	Cfap97d2	ENSP00000496288.1	CFAP97D2
ENSG00000142173	Col6a2	ENSP00000300527.4	COL6A2
ENSG00000101435	Cstdc2	ENSP00000366178.3	CST9L
ENSG00000184564	Slitrk6	ENSP00000495507.1	SLITRK6
ENSG00000078814	Myh7b		MYH7B
ENSG00000184226	Pcdh9	ENSP00000367096.2	PCDH9
ENSG00000146950	Shroom2	ENSP00000370299.3	SHROOM2
ENSG00000041353	Rab27b	ENSP00000468542.1	RAB27B
ENSG00000124157	Svs2	ENSP00000361855.3	SEMG2
ENSG00000274749	Krtap7-1	ENSP00000479656.1	KRTAP7-1
ENSG00000160299	Pcnt	ENSP00000352572.5	PCNT
ENSG00000124134	Kcns1	ENSP00000307694.1	KCNS1
ENSG00000100079	Lgals2	ENSP00000215886.4	LGALS2
ENSG00000134443	Grp	ENSP00000256857.2	GRP
ENSG00000100307	Cbx7		CBX7
ENSG00000101310	Sec23b	ENSP00000338844.3	SEC23B
ENSG00000100344	Pnpla3	ENSP00000216180.3	PNPLA3
ENSG00000102580	Dnajc3	ENSP00000473631.1	DNAJC3
ENSG00000205755	Crlf2	ENSP00000383641.3	CRLF2
ENSG00000283199	1700029H14Rik	ENSP00000490032.2	C13orf46
ENSG00000157551	Kcnj15		KCNJ15
ENSG00000141655	Tnfrsf11a	ENSP00000269485.7	TNFRSF11A
ENSG00000186976	Efcab6		EFCAB6
ENSG00000234469	Cldn34c4	ENSP00000403980.3	CLDN34
ENSG00000242715	Ccdc169	ENSP00000369193.2	CCDC169
ENSG00000205758	Cryzl1	ENSP00000370966.3	CRYZL1
ENSG00000181544	Fancb	ENSP00000495047.1	FANCB
ENSG00000091164	Txnl1	ENSP00000217515.5	TXNL1
ENSG00000166897	Elfn2	ENSP00000385277.1	ELFN2
ENSG00000054611	Tbc1d22a	ENSP00000336724.4	TBC1D22A
ENSG00000134030	Ctif	ENSP00000256413.3	CTIF
ENSG00000004961	Hccs	ENSP00000326579.4	HCCS
ENSG00000132950	Zmym5		ZMYM5
ENSG00000089123	Tasp1		TASP1
ENSG00000132958	Tpte	ENSP00000372438.1	TPTE2
ENSG00000156239	N6amt1	ENSP00000303584.5	N6AMT1
ENSG00000170191	Nanp	ENSP00000302441.3	NANP
ENSG00000132792	Ctnnbl1	ENSP00000355050.6	CTNNBL1
ENSG00000151240	Dip2c	ENSP00000280886.6	DIP2C
ENSG00000082212	Me2	ENSP00000321070.5	ME2
ENSG00000182968	Sox1	ENSP00000330218.1	SOX1
ENSG00000175664	Tex26		TEX26
ENSG00000185896	Lamp1	ENSP00000333298.4	LAMP1
ENSG00000139835	Grtp1	ENSP00000364580.3	GRTP1
ENSG00000102595	Uggt2	ENSP00000365938.3	UGGT2
ENSG00000180530	Nrip1	ENSP00000383060.1	NRIP1
ENSG00000159140	Son	ENSP00000348984.4	SON
ENSG00000101955	Srpx	ENSP00000367794.3	SRPX
ENSG00000141441	Garem1	ENSP00000464185.1	GAREM1
ENSG00000180205	Wfdc9	ENSP00000320532.1	WFDC9
ENSG00000100426	Zbed4	ENSP00000216268.4	ZBED4
ENSG00000056487	Phf21b	ENSP00000385053.1	PHF21B
ENSG00000178462	Tubal3	ENSP00000369784.3	TUBAL3
ENSG00000149639	Soga1	ENSP00000237536.4	SOGA1
ENSG00000141642	Elac1	ENSP00000467389.1	ELAC1
ENSG00000107929	Larp4b	ENSP00000483973.1	LARP4B
ENSG00000152229	Pstpip2	ENSP00000468622.1	PSTPIP2
ENSG00000044446	Phka2	ENSP00000369274.4	PHKA2
ENSG00000041515	Myo16	ENSP00000349145.2	MYO16
ENSG00000196839	Ada		ADA
ENSG00000205643	Cdpf1	ENSP00000384451.1	CDPF1
ENSG00000126010	Grpr	ENSP00000369643.2	GRPR
ENSG00000185736	Adarb2	ENSP00000370713.1	ADARB2
ENSG00000184828	Zbtb7c	ENSP00000439781.1	ZBTB7C
ENSG00000086717	Ppef1		PPEF1
ENSG00000100373	Upk3a	ENSP00000216211.4	UPK3A
ENSG00000165568	Akr1e1	ENSP00000435436.1	AKR1E2
ENSG00000101442	Actr5	ENSP00000243903.4	ACTR5
ENSG00000100316	Rpl3	ENSP00000386101.1	RPL3
ENSG00000177324	Gm15262	ENSP00000369372.4	BEND2
ENSG00000187498	Col4a1	ENSP00000364979.4	COL4A1
ENSG00000130150	Mospd2	ENSP00000369860.3	MOSPD2
ENSG00000157554	Erg	ENSP00000381877.1	ERG
ENSG00000177189	Rps6ka3	ENSP00000368884.3	RPS6KA3
ENSG00000141664	Zcchc2	ENSP00000269499.4	ZCCHC2
ENSG00000065675	Prkcq	ENSP00000263125.5	PRKCQ
ENSG00000180305	Wfdc10	ENSP00000361726.3	WFDC10A
ENSG00000100368	Csf2rb2	ENSP00000384053.3	CSF2RB
ENSG00000175121	Wfdc5	ENSP00000312381.4	WFDC5
ENSG00000154736	Adamts5	ENSP00000284987.5	ADAMTS5
ENSG00000274276	Cbs		CBSL
ENSG00000228075	Bod1	ENSP00000467843.1	BOD1L2
ENSG00000166569	Cplx4	ENSP00000466304.1	CPLX4
ENSG00000101445	Ppp1r16b	ENSP00000299824.1	PPP1R16B
ENSG00000101782	Riok3	ENSP00000341874.3	RIOK3
ENSG00000100253	Miox	ENSP00000379082.3	MIOX
ENSG00000139668	Wdfy2	ENSP00000482942.1	WDFY2
ENSG00000149633	D630003M21Rik	ENSP00000279024.4	KIAA1755
ENSG00000134463	Echdc3	ENSP00000368517.4	ECHDC3
ENSG00000136144	Rcbtb1	ENSP00000367552.2	RCBTB1
ENSG00000147027	Tmem47	ENSP00000275954.3	TMEM47
ENSG00000141665	Fbxo15		FBXO15
ENSG00000107485	Gata3	ENSP00000494284.1	GATA3
ENSG00000075218	Gtse1	ENSP00000415430.1	GTSE1
ENSG00000185915	Klhl34	ENSP00000368813.2	KLHL34
ENSG00000130684	Zfp78	ENSP00000365619.1	ZNF337
ENSG00000185950	Irs2	ENSP00000365016.3	IRS2
ENSG00000025772	Tomm34	ENSP00000361900.3	TOMM34
ENSG00000091482	Smpx	ENSP00000368808.3	SMPX
ENSG00000130177	Cdc16	ENSP00000497168.1	CDC16
ENSG00000151465	Cdc123	ENSP00000415806.2	CDC123
ENSG00000184708	Eif4enif1		EIF4ENIF1
ENSG00000141458	Npc1	ENSP00000468438.1	NPC1
ENSG00000158296	Slc13a3	ENSP00000279027.4	SLC13A3
ENSG00000149970	Cnksr2	ENSP00000495189.1	CNKSR2
ENSG00000252462	U6		RNU6-113P
ENSG00000239023	Gm25489		RNU1-98P
ENSG00000252273	Gm26226		RNU6-426P
ENSG00000207638	Mir99a		MIR99A
ENSG00000212609	Gm23796		RNU1-139P
ENSG00000202339	Gm22005		RNU4-45P
ENSG00000199030	Mirlet7c-1		MIRLET7C
ENSG00000283904	Mir155		MIR155
ENSG00000202239	Gm25141		RNU6-396P
ENSG00000200792	Gm23300		SNORA80A
ENSG00000157617	C2cd2	ENSP00000388704.1	C2CD2
ENSG00000178473	Ucn3	ENSP00000369798.3	UCN3
ENSG00000086475	Sephs1	ENSP00000367893.3	SEPHS1
ENSG00000100053	Crybb3	ENSP00000215855.2	CRYBB3
ENSG00000173276	Zbtb21	ENSP00000381517.3	ZBTB21
ENSG00000123240	Optn	ENSP00000263036.3	OPTN
ENSG00000167104	Bpifb6	ENSP00000443533.1	BPIFB6
ENSG00000198176	Tfdp1		TFDP1
ENSG00000128311	Tst	ENSP00000385828.3	TST
ENSG00000159228	Cbr1		CBR1
ENSG00000101438	Slc32a1	ENSP00000217420.1	SLC32A1
ENSG00000128335	Apol11a	ENSP00000351292.5	APOL2
ENSG00000172466	Zfp24	ENSP00000261332.5	ZNF24
ENSG00000153498	Spaca7	ENSP00000283550.3	SPACA7
ENSG00000159231	Cbr3	ENSP00000290354.5	CBR3
ENSG00000134873	Cldn10	ENSP00000366069.2	CLDN10
ENSG00000159216	Runx1	ENSP00000340690.4	RUNX1
ENSG00000186009	Atp4b	ENSP00000334216.3	ATP4B
ENSG00000166562	Sec11c	ENSP00000468633.1	SEC11C
ENSG00000182035	Adig	ENSP00000362445.3	ADIG
ENSG00000198824	Champ1	ENSP00000354730.1	CHAMP1
ENSG00000067082	Klf6		KLF6
ENSG00000124143	Arhgap40	ENSP00000243967.4	ARHGAP40
ENSG00000081138	Cdh7	ENSP00000319166.3	CDH7
ENSG00000166979	Eva1c		EVA1C
ENSG00000101452	Dhx35	ENSP00000362422.2	DHX35
ENSG00000134460	Il2ra	ENSP00000369293.3	IL2RA
ENSG00000100380	St13	ENSP00000216218.3	ST13
ENSG00000150401	Dcun1d2	ENSP00000364552.2	DCUN1D2
ENSG00000134779	Tpgs2	ENSP00000483592.1	TPGS2
ENSG00000165629	Atp5c1	ENSP00000349142.7	ATP5F1C
ENSG00000133115	Stoml3	ENSP00000368952.4	STOML3
ENSG00000169062	Upf3a	ENSP00000364448.3	UPF3A
ENSG00000159079	Cfap298	ENSP00000411306.1	CFAP298
ENSG00000088448	Ankrd10	ENSP00000267339.2	ANKRD10
ENSG00000124191	Tox2	ENSP00000344724.3	TOX2
ENSG00000241360	Pdxp	ENSP00000215904.6	PDXP
ENSG00000248405	Arhgap8	ENSP00000354732.5	PRR5-ARHGAP8
ENSG00000204442	Fam155a	ENSP00000365080.1	FAM155A
ENSG00000126231	Proz	ENSP00000364697.2	PROZ
ENSG00000242220	Tcp10a		TCP10L
ENSG00000196090	Ptprt	ENSP00000362283.1	PTPRT
ENSG00000242550	Serpinb10	ENSP00000381082.2	SERPINB10
ENSG00000165632	Taf3	ENSP00000340271.5	TAF3
ENSG00000184497	Tmem255b	ENSP00000479391.1	TMEM255B
ENSG00000166603	Mc4r	ENSP00000299766.3	MC4R
ENSG00000142168	Sod1	ENSP00000270142.7	SOD1
ENSG00000176890	Tyms	ENSP00000315644.10	TYMS
ENSG00000065665	Sec61a2	ENSP00000368339.1	SEC61A2
ENSG00000126226	Pcid2	ENSP00000337405.4	PCID2
ENSG00000154640	Btg3	ENSP00000344609.6	BTG3
ENSG00000188064	Wnt7b	ENSP00000341032.4	WNT7B
ENSG00000036473	Otc	ENSP00000039007.4	OTC
ENSG00000147041	Sytl5	ENSP00000297875.2	SYTL5
ENSG00000100347	Samm50	ENSP00000345445.4	SAMM50
ENSG00000184900	Sumo3	ENSP00000380995.3	SUMO3
ENSG00000154719	Mrpl39	ENSP00000284967.7	MRPL39
ENSG00000166479	Tmx3	ENSP00000299608.2	TMX3
ENSG00000086712	Txlng	ENSP00000369465.5	TXLNG
ENSG00000064655	Eya2	ENSP00000333640.5	EYA2
ENSG00000155307	Samsn1	ENSP00000383409.1	SAMSN1
ENSG00000224960	4930415L06Rik	ENSP00000489770.1	PPP4R3C
ENSG00000101958	Glra2	ENSP00000218075.4	GLRA2
ENSG00000075234	Ttc38	ENSP00000391236.1	TTC38
ENSG00000101546	Rbfa	ENSP00000305696.4	RBFA
ENSG00000160298	2610028H24Rik	ENSP00000431312.1	C21orf58
ENSG00000141452	Rmc1	ENSP00000269221.2	RMC1
ENSG00000100201	Ddx17	ENSP00000385536.2	DDX17
ENSG00000173698	Adgrg2	ENSP00000369202.2	ADGRG2
ENSG00000175198	Pcca	ENSP00000365462.1	PCCA
ENSG00000168703	Wfdc12	ENSP00000361871.3	WFDC12
ENSG00000172216	Cebpb	ENSP00000305422.3	CEBPB
ENSG00000048740	Celf2	ENSP00000490185.1	CELF2
ENSG00000100372	Slc25a17	ENSP00000263255.6	SLC25A17
ENSG00000166396	Serpinb7	ENSP00000397301.1	SERPINB7
ENSG00000159263	Sim2	ENSP00000290399.6	SIM2
ENSG00000100348	Txn2	ENSP00000216185.2	TXN2
ENSG00000043355	Zic2	ENSP00000365514.3	ZIC2
ENSG00000183145	Ripply3		RIPPLY3
ENSG00000212136	Gm25609		RNU6-696P
ENSG00000160208	Rrp1b	ENSP00000339145.4	RRP1B
ENSG00000101542	Cdh20	ENSP00000262717.3	CDH20
ENSG00000126216	Tubgcp3	ENSP00000261965.3	TUBGCP3
ENSG00000166913	Ywhab	ENSP00000300161.4	YWHAB
ENSG00000100106	Triobp	ENSP00000496394.1	TRIOBP
ENSG00000160209	Pdxk	ENSP00000381155.1	PDXK
ENSG00000180083	Wfdc11	ENSP00000348968.2	WFDC11
ENSG00000062598	Elmo2	ENSP00000290246.6	ELMO2
ENSG00000175354	Ptpn2		PTPN2
ENSG00000128274	A4galt	ENSP00000494127.1	A4GALT
ENSG00000100304	Ttll12	ENSP00000216129.6	TTLL12
ENSG00000185974	Grk1	ENSP00000334876.5	GRK1
ENSG00000139797	Rnf113a1	ENSP00000267291.6	RNF113B
ENSG00000160213	Cstb	ENSP00000492123.1	CSTB
ENSG00000152193	Obi1	ENSP00000282003.6	OBI1
ENSG00000160214	Rrp1		RRP1
ENSG00000128165	Adm2	ENSP00000379087.2	ADM2
ENSG00000197889	Meig1		MEIG1
ENSG00000150403	Tmco3	ENSP00000389399.2	TMCO3
ENSG00000183172	Smdt1	ENSP00000402623.1	SMDT1
ENSG00000085415	Seh1l	ENSP00000467605.1	SEH1L
ENSG00000186654	Prr5	ENSP00000400925.1	PRR5
ENSG00000151655	Itih2	ENSP00000351190.4	ITIH2
ENSG00000126218	F10	ENSP00000387092.1	F10
ENSG00000160216	Agpat3	ENSP00000291572.8	AGPAT3
ENSG00000179399	Gpc5	ENSP00000366267.3	GPC5
ENSG00000074695	Lman1	ENSP00000251047.4	LMAN1
ENSG00000122042	Ubl3	ENSP00000370055.4	UBL3
ENSG00000126217	Mcf2l	ENSP00000364758.3	MCF2L
ENSG00000252606	Gm25163		RNU6-1150P
ENSG00000101040	Zmynd8	ENSP00000312237.7	ZMYND8
ENSG00000170525	Pfkfb3	ENSP00000369115.4	PFKFB3
ENSG00000081913	Phlpp1	ENSP00000262719.4	PHLPP1
ENSG00000071991	Cdh19	ENSP00000262150.2	CDH19
ENSG00000131831	Rai2	ENSP00000392578.2	RAI2
ENSG00000047230	Ctps2	ENSP00000352222.4	CTPS2
ENSG00000226742	Hsbp1l1	ENSP00000414236.1	HSBP1L1
ENSG00000157540	Dyrk1a	ENSP00000495632.1	DYRK1A
ENSG00000141469	Slc14a1		SLC14A1
ENSG00000131828	Pdha1	ENSP00000406473.1	PDHA1
ENSG00000185989	Rasa3	ENSP00000335029.7	RASA3
ENSG00000173674	Eif1ax	ENSP00000368927.5	EIF1AX
ENSG00000169840	Gsx1	ENSP00000304331.2	GSX1
ENSG00000152213	Arl11	ENSP00000282026.1	ARL11
ENSG00000183098	Gpc6	ENSP00000366246.3	GPC6
ENSG00000107537	Phyh	ENSP00000380121.2	PHYH
ENSG00000169906	S100g	ENSP00000369547.3	S100G
ENSG00000139842	Cul4a	ENSP00000481782.1	CUL4A
ENSG00000101940	Wdr13	ENSP00000480532.1	WDR13
ENSG00000134453	Rbm17	ENSP00000369218.4	RBM17
ENSG00000189186	Dcaf8l		DCAF8L2
ENSG00000187516	H2ap	ENSP00000339511.3	H2AP
ENSG00000102218	Rp2	ENSP00000218340.3	RP2
ENSG00000165168	Cybb	ENSP00000367851.4	CYBB
ENSG00000165609	Nudt5	ENSP00000419628.1	NUDT5
ENSG00000141956	Prdm15		PRDM15
ENSG00000012174	Mbtps2		MBTPS2
ENSG00000169297	Nr0b1	ENSP00000368253.4	NR0B1
ENSG00000102100	Slc35a2	ENSP00000489484.1	SLC35A2
ENSG00000198542	Itgbl1	ENSP00000365351.3	ITGBL1
ENSG00000151468	Ccdc3	ENSP00000368102.3	CCDC3
ENSG00000165623	Ucma	ENSP00000367952.3	UCMA
ENSG00000151657	Kin	ENSP00000368881.3	KIN
ENSG00000123179	Ebpl		EBPL
ENSG00000122025	Flt3	ENSP00000241453.7	FLT3
ENSG00000148429	Usp6nl	ENSP00000476462.1	USP6NL
ENSG00000101544	Adnp2	ENSP00000262198.3	ADNP2
ENSG00000141428	2700062C07Rik	ENSP00000465517.1	C18orf21
ENSG00000134461	Ankrd16	ENSP00000369436.4	ANKRD16
ENSG00000134884	Arglu1	ENSP00000383059.3	ARGLU1
ENSG00000152767	Farp1	ENSP00000471242.1	FARP1
ENSG00000102104	Rs1	ENSP00000369320.3	RS1
ENSG00000134504	Kctd1	ENSP00000464170.1	KCTD1
ENSG00000151461	Upf2	ENSP00000348708.2	UPF2
ENSG00000174010	Klhl15	ENSP00000332791.8	KLHL15
ENSG00000102098	Scml2	ENSP00000251900.4	SCML2
ENSG00000141424	Slc39a6	ENSP00000269187.4	SLC39A6
ENSG00000160199	Pknox1	ENSP00000402243.2	PKNOX1
ENSG00000169891	Reps2	ENSP00000349824.3	REPS2
ENSG00000134470	Il15ra	ENSP00000393612.2	IL15RA
ENSG00000198081	Zbtb14	ENSP00000349503.4	ZBTB14
ENSG00000166573	Galr1	ENSP00000299727.3	GALR1
ENSG00000102109	Pcsk1n	ENSP00000218230.5	PCSK1N
ENSG00000158526	Tsr2	ENSP00000364293.4	TSR2
ENSG00000130741	Eif2s3x	ENSP00000253039.4	EIF2S3
ENSG00000198795	Zfp521	ENSP00000354794.3	ZNF521
ENSG00000183690	Efhc2		EFHC2
ENSG00000179813	Fam216b	ENSP00000319336.1	FAM216B
ENSG00000180182	Med14	ENSP00000323720.1	MED14
ENSG00000120659	Tnfsf11	ENSP00000351347.2	TNFSF11
ENSG00000154059	Impact	ENSP00000284202.4	IMPACT
ENSG00000198033	Tuba3b	ENSP00000382982.3	TUBA3C
ENSG00000141668	Cbln2	ENSP00000463771.1	CBLN2
ENSG00000152455	Suv39h2	ENSP00000367582.5	SUV39H2
ENSG00000207500	Gm25091		SNORD102
ENSG00000207051	Gm23202		SNORA27
ENSG00000252247	Gm25323		RNU6-70P
ENSG00000147119	Chst7	ENSP00000276055.3	CHST7
ENSG00000207330	Gm24708		RNU6-73P
ENSG00000273820	Usp27x	ENSP00000483631.1	USP27X
ENSG00000171365	Clcn5	ENSP00000365256.3	CLCN5
ENSG00000200267	Gm26131		RNU6-66P
ENSG00000222486	Gm24848		RNU6-77P
ENSG00000176244	Acbd7	ENSP00000367453.4	ACBD7
ENSG00000284536	Mir17		MIR17
ENSG00000283815	Mir18		MIR18A
ENSG00000284204	Mir19a		MIR19A
ENSG00000283762	Mir20a		MIR20A
ENSG00000284375	Mir19b-1		MIR19B1
ENSG00000283705	Mir92b		MIR92A1
ENSG00000201155	U1		RNU1-24P
ENSG00000152464	Rpp38	ENSP00000367445.1	RPP38
ENSG00000207298	Gm25322		RNU6-83P
ENSG00000201847	Gm23246		SNORD31B
ENSG00000160202	Cryaa	ENSP00000291554.2	CRYAA
ENSG00000253094	Gm24134		SNORD36
ENSG00000134438	Rax	ENSP00000256852.7	RAX
ENSG00000123243	Itih5	ENSP00000380333.3	ITIH5
ENSG00000166960	Ccdc178	ENSP00000464295.1	CCDC178
ENSG00000136156	Itm2b	ENSP00000498127.1	ITM2B
ENSG00000102225	Cdk16		CDK16
ENSG00000204977	Trim13	ENSP00000404586.1	TRIM13
ENSG00000151474	Frmd4a	ENSP00000350032.2	FRMD4A
ENSG00000198553	Kcnrg	ENSP00000353661.4	KCNRG
ENSG00000283785	Mir15a		MIR15A
ENSG00000185917	Setd4	ENSP00000382163.1	SETD4
ENSG00000136104	Rnaseh2b	ENSP00000389877.1	RNASEH2B
ENSG00000260314	Mrc1	ENSP00000455897.1	MRC1
ENSG00000165997	Arl5b	ENSP00000366487.3	ARL5B
ENSG00000141759	Txnl4a	ENSP00000269601.4	TXNL4A
ENSG00000159128	Ifngr2	ENSP00000290219.5	IFNGR2
ENSG00000107611	Cubn	ENSP00000367064.4	CUBN
ENSG00000130985	Uba1	ENSP00000366568.4	UBA1
ENSG00000177692	Dnajc28	ENSP00000371373.3	DNAJC28
ENSG00000173638	Slc19a1	ENSP00000393988.1	SLC19A1
ENSG00000026025	Vim	ENSP00000446007.1	VIM
ENSG00000197971	Mbp	ENSP00000372025.3	MBP
ENSG00000198355	Pim3	ENSP00000353824.4	PIM3
ENSG00000182871	Col18a1	ENSP00000498485.1	COL18A1
ENSG00000093000	Nup50	ENSP00000345895.3	NUP50
ENSG00000107614	Trdmt1	ENSP00000346652.3	TRDMT1
ENSG00000189023	Mageb16	ENSP00000382870.1	MAGEB16
ENSG00000205593	Dennd6b	ENSP00000391524.2	DENND6B
ENSG00000130988	Rgn	ENSP00000253303.4	RGN
ENSG00000130638	Atxn10	ENSP00000252934.4	ATXN10
ENSG00000102317	Rbm3		RBM3
ENSG00000165985	C1ql3	ENSP00000298943.3	C1QL3
ENSG00000148481	Mindy3	ENSP00000367275.1	MINDY3
ENSG00000165186	Ptchd1	ENSP00000368666.4	PTCHD1
ENSG00000100376	Fam118a		FAM118A
ENSG00000169895	Syap1	ENSP00000369500.3	SYAP1
ENSG00000101493	Zfp516	ENSP00000394757.2	ZNF516
ENSG00000165309	Armc3	ENSP00000298032.5	ARMC3
ENSG00000100399	Chadl	ENSP00000392046.1	CHADL
ENSG00000154080	Chst9	ENSP00000480991.1	CHST9
ENSG00000008086	Cdkl5	ENSP00000369332.3	CDKL5
ENSG00000100425	Brd1	ENSP00000388027.1	BRD1
ENSG00000183844	Fam3b		FAM3B
ENSG00000186812	Zfp397		ZNF397
ENSG00000077935	Smc1b	ENSP00000350036.4	SMC1B
ENSG00000101680	Lama1	ENSP00000374309.3	LAMA1
ENSG00000154734	Adamts1	ENSP00000284984.2	ADAMTS1
ENSG00000138942	Rnf185		RNF185
ENSG00000150510	Fam124a	ENSP00000481212.1	FAM124A
ENSG00000100065	Card10		CARD10
ENSG00000189167	Zar1l	ENSP00000437289.2	ZAR1L
ENSG00000159055	Mis18a	ENSP00000290130.3	MIS18A
ENSG00000139597	N4bp2l1	ENSP00000369473.2	N4BP2L1
ENSG00000186871	Ercc6l	ENSP00000362761.1	ERCC6L
ENSG00000170262	Mrap	ENSP00000382684.2	MRAP
ENSG00000196368	Nudt11	ENSP00000365160.3	NUDT11
ENSG00000160193	Wdr4	ENSP00000328671.2	WDR4
ENSG00000184368	Map7d2	ENSP00000368972.3	MAP7D2
ENSG00000198959	Tgm2	ENSP00000355330.2	TGM2
ENSG00000134490	Tmem241		TMEM241
ENSG00000120699	Exosc8		EXOSC8
ENSG00000240849	Gm20431	ENSP00000360715.4	PEDS1
ENSG00000241878	Pisd	ENSP00000371586.2	PISD
ENSG00000160194	Ndufv3		NDUFV3
ENSG00000068400	Gripap1		GRIPAP1
ENSG00000095794	Crem	ENSP00000419018.1	CREM
ENSG00000042062	Ripor3	ENSP00000332663.3	RIPOR3
ENSG00000154727	Gabpa	ENSP00000346886.3	GABPA
ENSG00000102710	Supt20		SUPT20H
ENSG00000158480	Spata2	ENSP00000289431.5	SPATA2
ENSG00000100422	Cerk	ENSP00000216264.8	CERK
ENSG00000101447	Fam83d	ENSP00000481110.1	FAM83D
ENSG00000106003	Lfng	ENSP00000385764.1	LFNG
ENSG00000198185	Zfp334	ENSP00000255129.5	ZNF334
ENSG00000159212	Clic6	ENSP00000290332.4	CLIC6
ENSG00000185808	Pigp	ENSP00000353719.3	PIGP
ENSG00000170471	Ralgapb	ENSP00000380235.3	RALGAPB
ENSG00000164853	Uncx	ENSP00000314480.8	UNCX
ENSG00000100239	Ppp6r2	ENSP00000352051.3	PPP6R2
ENSG00000134759	Elp2	ENSP00000440426.1	ELP2
ENSG00000239857	Get4	ENSP00000265857.3	GET4
ENSG00000159197	Kcne2	ENSP00000290310.2	KCNE2
ENSG00000164880	Ints1	ENSP00000385722.3	INTS1
ENSG00000158571	Pfkfb1	ENSP00000364145.3	PFKFB1
ENSG00000248767	Foxl3	ENSP00000492766.1	FOXL3
ENSG00000157927	Radil	ENSP00000413403.1	RADIL
ENSG00000159082	Synj1	ENSP00000388869.1	SYNJ1
ENSG00000086232	Eif2ak1	ENSP00000199389.6	EIF2AK1
ENSG00000197496	Slc2a10	ENSP00000352216.2	SLC2A10
ENSG00000268994	Gm9112	ENSP00000489894.1	FAM236B
ENSG00000183530	Prr14l	ENSP00000332169.4	PRR14L
ENSG00000165169	Dynlt3	ENSP00000367844.3	DYNLT3
ENSG00000197461	Pdgfa	ENSP00000383889.3	PDGFA
ENSG00000158445	Kcnb1		KCNB1
ENSG00000188636	Rtl6	ENSP00000340434.3	RTL6
ENSG00000147081	Akap4	ENSP00000351327.2	AKAP4
ENSG00000124249	Kcnk15	ENSP00000361952.3	KCNK15
ENSG00000133477	Fam83f	ENSP00000330432.5	FAM83F
ENSG00000149654	Cdh22	ENSP00000437790.1	CDH22
ENSG00000178381	Zfand2a	ENSP00000386031.1	ZFAND2A
ENSG00000100362	Pvalb	ENSP00000400247.2	PVALB
ENSG00000149635	Ocstamp	ENSP00000279028.2	OCSTAMP
ENSG00000124226	Rnf114	ENSP00000485136.1	RNF114
ENSG00000122512	Pms2	ENSP00000265849.7	PMS2
ENSG00000182858	Alg12	ENSP00000333813.5	ALG12
ENSG00000188992	Lipi	ENSP00000343331.2	LIPI
ENSG00000127585	Fbxl16		FBXL16
ENSG00000126768	Timm17b	ENSP00000477073.1	TIMM17B
ENSG00000150637	Cd226	ENSP00000463152.1	CD226
ENSG00000241058	Nsun6	ENSP00000366519.4	NSUN6
ENSG00000080189	Slc35c2	ENSP00000439974.2	SLC35C2
ENSG00000197562	Rab40c	ENSP00000454347.1	RAB40C
ENSG00000186951	Ppara	ENSP00000397291.1	PPARA
ENSG00000150867	Pip4k2a	ENSP00000365757.4	PIP4K2A
ENSG00000155659	Vsig4	ENSP00000393108.1	VSIG4
ENSG00000101695	Rnf125	ENSP00000217740.3	RNF125
ENSG00000185272	Rbm11		RBM11
ENSG00000123191	Atp7b		ATP7B
ENSG00000100321	Syngr1	ENSP00000318845.4	SYNGR1
ENSG00000197563	Pign	ENSP00000492474.1	PIGN
ENSG00000127554	Gfer	ENSP00000456432.1	GFER
ENSG00000126970	Zc4h2	ENSP00000363972.3	ZC4H2
ENSG00000164654	Mios	ENSP00000339881.4	MIOS
ENSG00000179133	4921504E06Rik	ENSP00000490237.1	C10orf67
ENSG00000162076	Flywch2	ENSP00000380159.3	FLYWCH2
ENSG00000155304	Hspa13	ENSP00000285667.3	HSPA13
ENSG00000102221	Jade3	ENSP00000391009.1	JADE3
ENSG00000100095	Sez6l	ENSP00000384772.3	SEZ6L
ENSG00000183527	Psmg1	ENSP00000329915.3	PSMG1
ENSG00000189299	Foxr2	ENSP00000427329.2	FOXR2
ENSG00000065923	Slc9a7	ENSP00000330320.4	SLC9A7
ENSG00000106009	Brat1	ENSP00000339637.4	BRAT1
ENSG00000204740	Malrd1	ENSP00000412763.3	MALRD1
ENSG00000185658	Brwd1	ENSP00000330753.2	BRWD1
ENSG00000106511	Meox2	ENSP00000262041.5	MEOX2
ENSG00000102145	Gata1	ENSP00000365858.3	GATA1
ENSG00000177706	Fam20c	ENSP00000322323.5	FAM20C
ENSG00000103197	Tsc2	ENSP00000219476.3	TSC2
ENSG00000148488	St8sia6	ENSP00000388343.1	ST8SIA6
ENSG00000187601	Mageh1	ENSP00000343706.1	MAGEH1
ENSG00000164916	Foxk1	ENSP00000328720.4	FOXK1
ENSG00000136750	Gad2	ENSP00000365437.3	GAD2
ENSG00000165349	Slc7a3	ENSP00000363417.3	SLC7A3
ENSG00000088298	Edem2	ENSP00000363615.2	EDEM2
ENSG00000274588	Dgkk	ENSP00000477515.1	DGKK
ENSG00000146540	3110082I17Rik	ENSP00000350011.5	C7orf50
ENSG00000136295	Ttyh3	ENSP00000258796.7	TTYH3
ENSG00000087842	Pir		PIR
ENSG00000089050	Rbbp9	ENSP00000336866.4	RBBP9
ENSG00000150051	Mkx	ENSP00000364946.4	MKX
ENSG00000124151	Ncoa3	ENSP00000361073.1	NCOA3
ENSG00000131080	Eda2r	ENSP00000363851.3	EDA2R
ENSG00000263761	Gdf2	ENSP00000463051.1	GDF2
ENSG00000100360	Ift27	ENSP00000343593.5	IFT27
ENSG00000173198	Cysltr1	ENSP00000362401.3	CYSLTR1
ENSG00000106305	Aimp2	ENSP00000223029.3	AIMP2
ENSG00000169126	Odad2	ENSP00000500856.1	ODAD2
ENSG00000182220	Atp6ap2	ENSP00000403969.2	ATP6AP2
ENSG00000205581	Hmgn1	ENSP00000288344.10	HMGN1
ENSG00000242247	Arfgap3	ENSP00000263245.5	ARFGAP3
ENSG00000164828	Sun1		SUN1
ENSG00000133111	Rfxap	ENSP00000255476.3	RFXAP
ENSG00000070388	Fgf22		FGF22
ENSG00000186184	Polr1d		POLR1D
ENSG00000077943	Itga8	ENSP00000367316.3	ITGA8
ENSG00000099821	Polrmt		POLRMT
ENSG00000133107	Trpc4	ENSP00000369027.4	TRPC4
ENSG00000101004	Ninl	ENSP00000278886.6	NINL
ENSG00000249222	Gm5426	ENSP00000421076.1	ATP5MGL
ENSG00000100311	Pdgfb	ENSP00000330382.6	PDGFB
ENSG00000197321	Svil	ENSP00000364549.3	SVIL
ENSG00000124089	Mc3r	ENSP00000243911.2	MC3R
ENSG00000101104	Pabpc1l	ENSP00000255136.3	PABPC1L
ENSG00000186732	Mpped1	ENSP00000388137.1	MPPED1
ENSG00000070404	Fstl3	ENSP00000166139.3	FSTL3
ENSG00000159873	Ccdc117	ENSP00000249064.4	CCDC117
ENSG00000141934	Plpp2	ENSP00000329697.1	PLPP2
ENSG00000138964	Parvg		PARVG
ENSG00000101425	Bpi	ENSP00000494528.2	BPI
ENSG00000176695	Olfr1293-ps	ENSP00000467301.1	OR4F17
ENSG00000197766	Cfd	ENSP00000332139.4	CFD
ENSG00000285815	Sh3bgr	ENSP00000497977.1	GET1-SH3BGR
ENSG00000099812	Misp	ENSP00000215582.4	MISP
ENSG00000198792	Tmem184b	ENSP00000355210.3	TMEM184B
ENSG00000101444	Gm4737	ENSP00000217426.2	AHCY
ENSG00000147100	Slc16a2	ENSP00000465734.1	SLC16A2
ENSG00000057593	F7	ENSP00000329546.4	F7
ENSG00000171587	Dscam	ENSP00000383303.1	DSCAM
ENSG00000167098	Sun5	ENSP00000364673.3	SUN5
ENSG00000187969	Zcchc13	ENSP00000345633.2	ZCCHC13
ENSG00000102302	Fgd1	ENSP00000364277.3	FGD1
ENSG00000100290	Bik	ENSP00000216115.2	BIK
ENSG00000139508	Slc46a3		SLC46A3
ENSG00000148444	Commd3	ENSP00000366032.3	COMMD3
ENSG00000146555	Sdk1	ENSP00000385899.2	SDK1
ENSG00000122035	Rasl11a	ENSP00000241463.5	RASL11A
ENSG00000100320	Rbfox2	ENSP00000384944.2	RBFOX2
ENSG00000070423	Rnf126	ENSP00000475833.1	RNF126
ENSG00000132819	Rbm38	ENSP00000348538.5	RBM38
ENSG00000102316	Maged2	ENSP00000364209.1	MAGED2
ENSG00000080618	Cpb2	ENSP00000181383.4	CPB2
ENSG00000124253	Pck1		PCK1
ENSG00000182240	Bace2	ENSP00000333854.6	BACE2
ENSG00000078902	Tollip	ENSP00000314733.5	TOLLIP
ENSG00000124126	Prex1	ENSP00000434632.1	PREX1
ENSG00000136167	Lcp1	ENSP00000381581.1	LCP1
ENSG00000148482	Slc39a12	ENSP00000366591.4	SLC39A12
ENSG00000102349	Klf8		KLF8
ENSG00000146576	E130309D02Rik	ENSP00000340220.5	C7orf26
ENSG00000183421	Ripk4	ENSP00000330161.2	RIPK4
ENSG00000102096	Pim2	ENSP00000365692.4	PIM2
ENSG00000099622	Cirbp	ENSP00000468788.1	CIRBP
ENSG00000167244	Igf2	ENSP00000370802.1	IGF2
ENSG00000215475	Siah3	ENSP00000383256.2	SIAH3
ENSG00000090889	Kif4	ENSP00000363524.3	KIF4A
ENSG00000160179	Abcg1	ENSP00000381475.2	ABCG1
ENSG00000172671	Zfand4	ENSP00000339484.5	ZFAND4
ENSG00000100271	Ttll1	ENSP00000401518.1	TTLL1
ENSG00000173988	Lrrc63	ENSP00000502820.1	LRRC63
ENSG00000172315	Trp53rka	ENSP00000361186.3	TP53RK
ENSG00000075643	Mocos	ENSP00000261326.4	MOCOS
ENSG00000101019	Uqcc1		UQCC1
ENSG00000102452	Nalcn	ENSP00000251127.6	NALCN
ENSG00000117983	Muc5b		MUC5B
ENSG00000166342	Neto1	ENSP00000464312.1	NETO1
ENSG00000095777	Myo3a		MYO3A
ENSG00000128408	Ribc2	ENSP00000483356.1	RIBC2
ENSG00000067445	Tro	ENSP00000388947.1	TRO
ENSG00000174672	Brsk2	ENSP00000310697.9	BRSK2
ENSG00000100083	Gga1	ENSP00000341344.4	GGA1
ENSG00000166377	Atp9b	ENSP00000465158.1	ATP9B
ENSG00000160181	Tff2	ENSP00000291526.4	TFF2
ENSG00000160182	Tff1	ENSP00000291527.2	TFF1
ENSG00000160183	Tmprss3	ENSP00000411013.3	TMPRSS3
ENSG00000134900	Tpp2	ENSP00000365220.3	TPP2
ENSG00000168283	Bmi1	ENSP00000365851.3	BMI1
ENSG00000124212	Ptgis	ENSP00000244043.3	PTGIS
ENSG00000182621	Plcb1	ENSP00000490862.1	PLCB1
ENSG00000160185	Ubash3a	ENSP00000489058.1	UBASH3A
ENSG00000148450	Msrb2	ENSP00000365693.3	MSRB2
ENSG00000133313	Cndp2	ENSP00000464151.1	CNDP2
ENSG00000256574	Olfr211	ENSP00000363522.2	OR13A1
ENSG00000003147	Ica1	ENSP00000385570.3	ICA1
ENSG00000175820	Gm8251	ENSP00000320232.3	CCDC168
ENSG00000151287	Tex30	ENSP00000365200.4	TEX30
ENSG00000187783	Tmem72	ENSP00000374234.4	TMEM72
ENSG00000168267	Ptf1a	ENSP00000365687.3	PTF1A
ENSG00000196468	Fgf16	ENSP00000399324.2	FGF16
ENSG00000184281	Tssc4	ENSP00000370384.5	TSSC4
ENSG00000134901	Poglut2	ENSP00000365172.4	POGLUT2
ENSG00000147183	Cpxcr1	ENSP00000276127.4	CPXCR1
ENSG00000100097	Lgals1	ENSP00000215909.5	LGALS1
ENSG00000147099	Hdac8	ENSP00000362685.2	HDAC8
ENSG00000270181	Bivm	ENSP00000491742.1	BIVM-ERCC5
ENSG00000257950	P2rx5	ENSP00000455681.1	P2RX5-TAX1BP3
ENSG00000100154	Ttc28	ENSP00000381003.2	TTC28
ENSG00000152457	Dclre1c	ENSP00000367538.4	DCLRE1C
ENSG00000141258	Sgsm2	ENSP00000459218.2	SGSM2
ENSG00000221996	Olfr547	ENSP00000485530.1	OR52B4
ENSG00000053918	Kcnq1	ENSP00000434560.1	KCNQ1
ENSG00000160188	Rsph1	ENSP00000291536.3	RSPH1
ENSG00000198125	Mb	ENSP00000386060.1	MB
ENSG00000160190	Slc37a1		SLC37A1
ENSG00000183087	Gas6		GAS6
ENSG00000106537	Tspan13	ENSP00000262067.4	TSPAN13
ENSG00000130943	Pkdrej	ENSP00000253255.5	PKDREJ
ENSG00000197632	Serpinb2	ENSP00000385397.1	SERPINB2
ENSG00000100124	Ankrd54	ENSP00000215941.4	ANKRD54
ENSG00000132109	Trim21	ENSP00000434053.1	TRIM21
ENSG00000154764	Wnt7a	ENSP00000285018.4	WNT7A
ENSG00000160191	Pde9a	ENSP00000291539.6	PDE9A
ENSG00000106399	Rpa3	ENSP00000223129.4	RPA3
ENSG00000136159	Nudt15	ENSP00000258662.1	NUDT15
ENSG00000136146	Med4	ENSP00000483651.1	MED4
ENSG00000122584	Nxph1	ENSP00000384551.1	NXPH1
ENSG00000134121	Chl1	ENSP00000256509.2	CHL1
ENSG00000166313	Apbb1		APBB1
ENSG00000185722	Ankfy1	ENSP00000343362.4	ANKFY1
ENSG00000005108	Thsd7a	ENSP00000406482.2	THSD7A
ENSG00000150656	Cndp1	ENSP00000351682.3	CNDP1
ENSG00000139687	Rb1	ENSP00000496556.1	RB1
ENSG00000100300	Tspo	ENSP00000338004.3	TSPO
ENSG00000157999	Ankrd61	ENSP00000386502.1	ANKRD61
ENSG00000218823	Papolb	ENSP00000384700.2	PAPOLB
ENSG00000102683	Sgcg	ENSP00000218867.3	SGCG
ENSG00000155026	Rsph10b	ENSP00000385443.1	RSPH10B
ENSG00000054803	Cbln4	ENSP00000064571.2	CBLN4
ENSG00000186190	Bpifb3	ENSP00000364643.3	BPIFB3
ENSG00000185133	Inpp5j		INPP5J
ENSG00000139746	Rbm26	ENSP00000401474.2	RBM26
ENSG00000178184	Pard6g	ENSP00000343144.3	PARD6G
ENSG00000054793	Atp9a	ENSP00000309086.5	ATP9A
ENSG00000091640	Spag7	ENSP00000461145.1	SPAG7
ENSG00000180776	Zdhhc20	ENSP00000485858.1	ZDHHC20
ENSG00000157778	Psmg3	ENSP00000288607.2	PSMG3
ENSG00000128791	Twsg1	ENSP00000463331.1	TWSG1
ENSG00000125970	Raly	ENSP00000364255.3	RALY
ENSG00000133083	Dclk1	ENSP00000353846.3	DCLK1
ENSG00000074755	Zzef1	ENSP00000371051.2	ZZEF1
ENSG00000106392	C1galt1	ENSP00000407666.1	C1GALT1
ENSG00000206052	Dok6	ENSP00000372160.5	DOK6
ENSG00000182533	Cav3	ENSP00000341940.2	CAV3
ENSG00000188191	Prkar1b	ENSP00000385749.1	PRKAR1B
ENSG00000140986	Rpl3l	ENSP00000268661.7	RPL3L
ENSG00000150477	AW554918	ENSP00000468653.1	KIAA1328
ENSG00000144635	Dync1li1	ENSP00000273130.4	DYNC1LI1
ENSG00000075673	Atp12a	ENSP00000371372.3	ATP12A
ENSG00000140988	Rps2	ENSP00000341885.4	RPS2
ENSG00000064687	Abca7		ABCA7
ENSG00000125266	Efnb2	ENSP00000493716.1	EFNB2
ENSG00000148426	Proser2		PROSER2
ENSG00000102780	Dgkh	ENSP00000337572.4	DGKH
ENSG00000089101	Cfap61	ENSP00000345553.6	CFAP61
ENSG00000167193	Crk	ENSP00000381942.5	CRK
ENSG00000107643	Mapk8	ENSP00000387936.1	MAPK8
ENSG00000180011	Zadh2	ENSP00000323678.3	ZADH2
ENSG00000132359	Rap1gap2	ENSP00000490321.1	RAP1GAP2
ENSG00000154065	Ankrd29	ENSP00000468354.1	ANKRD29
ENSG00000244752	Crybb2	ENSP00000498905.1	CRYBB2
ENSG00000182208	Mob2		MOB2
ENSG00000180957	Pitpnb	ENSP00000334738.5	PITPNB
ENSG00000166401	Serpinb8	ENSP00000381072.2	SERPINB8
ENSG00000157103	Slc6a1	ENSP00000496697.1	SLC6A1
ENSG00000094841	Uprt	ENSP00000498525.1	UPRT
ENSG00000099617	Efna2	ENSP00000215368.1	EFNA2
ENSG00000175221	Med16	ENSP00000379153.1	MED16
ENSG00000110148	Cckbr	ENSP00000335544.2	CCKBR
ENSG00000257108	Nhlrc4	ENSP00000410858.2	NHLRC4
ENSG00000183287	Ccbe1	ENSP00000404464.2	CCBE1
ENSG00000124216	Snai1	ENSP00000244050.2	SNAI1
ENSG00000157954	Wipi2	ENSP00000288828.4	WIPI2
ENSG00000072849	Derl2	ENSP00000158771.4	DERL2
ENSG00000161996	Wdr90		WDR90
ENSG00000101391	Cdk5rap1	ENSP00000409474.1	CDK5RAP1
ENSG00000165259	Hdx	ENSP00000297977.5	HDX
ENSG00000110328	Galnt18	ENSP00000227756.4	GALNT18
ENSG00000134874	Dzip1	ENSP00000355175.2	DZIP1
ENSG00000206422	Lrrc30	ENSP00000372959.2	LRRC30
ENSG00000199272	Gm23124		RNU6-349P
ENSG00000180878	Gm5901	ENSP00000321021.2	C11orf42
ENSG00000206827	Gm23453		RNU6-1032P
ENSG00000283927	Mir133a-1		MIR133A1
ENSG00000284453	Mir1a-2		MIR1-2
ENSG00000167858	Tekt1	ENSP00000460197.2	TEKT1
ENSG00000204175	Gprin2	ENSP00000363436.1	GPRIN2
ENSG00000174740	Pabpc5	ENSP00000362197.1	PABPC5
ENSG00000212354	Gm25045		RNU6-1242P
ENSG00000207797	Mir187		MIR187
ENSG00000175868	Calcb	ENSP00000428882.1	CALCB
ENSG00000251939	Gm24735		RNU6-1278P
ENSG00000253038	Gm25918		RNU6-706P
ENSG00000174225	Arl13a	ENSP00000414757.2	ARL13A
ENSG00000251992	Gm25913		SCARNA17
ENSG00000120549	Etl4	ENSP00000365645.1	KIAA1217
ENSG00000202468	Gm25995		RNU4-17P
ENSG00000206746	Gm22305		RNU6-142P
ENSG00000152266	Pth	ENSP00000282091.1	PTH
ENSG00000238680	Gm25081		RNU6-1037P
ENSG00000108523	Rnf167	ENSP00000459324.1	RNF167
ENSG00000242802	Ap5z1	ENSP00000497794.1	AP5Z1
ENSG00000252097	Gm22769		RNU6-346P
ENSG00000136143	Sucla2	ENSP00000494987.1	SUCLA2
ENSG00000165288	Brwd3	ENSP00000362372.4	BRWD3
ENSG00000166405	Ric3	ENSP00000333988.7	RIC3
ENSG00000078043	Pias2	ENSP00000465676.1	PIAS2
ENSG00000068354	Tbc1d25	ENSP00000365962.4	TBC1D25
ENSG00000070985	Trpm5	ENSP00000434383.1	TRPM5
ENSG00000100393	Ep300	ENSP00000263253.7	EP300
ENSG00000213977	Tax1bp3	ENSP00000225525.3	TAX1BP3
ENSG00000101109	Stk4	ENSP00000361892.3	STK4
ENSG00000158813	Eda	ENSP00000340611.4	EDA
ENSG00000129195	Pimreg	ENSP00000459235.1	PIMREG
ENSG00000189043	Ndufa4	ENSP00000339720.5	NDUFA4
ENSG00000100726	Telo2	ENSP00000456383.1	TELO2
ENSG00000167220	Hdhd2	ENSP00000466602.1	HDHD2
ENSG00000118939	Uchl4	ENSP00000477746.1	UCHL3
ENSG00000116017	Arid3a		ARID3A
ENSG00000006747	Scin	ENSP00000341375.5	SCIN
ENSG00000188419	Chm	ENSP00000350386.2	CHM
ENSG00000196388	Inca1	ENSP00000347129.3	INCA1
ENSG00000064932	Sbno2	ENSP00000354733.2	SBNO2
ENSG00000169508	Gpr183	ENSP00000365596.4	GPR183
ENSG00000102309	Pin4	ENSP00000421392.2	PIN4
ENSG00000199477	Gm24240		SNORA31
ENSG00000172404	Dnajb7	ENSP00000307197.4	DNAJB7
ENSG00000100387	Rbx1		RBX1
ENSG00000201825	Gm25512		RNU6-1131P
ENSG00000215474	Skor2	ENSP00000414750.3	SKOR2
ENSG00000127578	Wfikkn1		WFIKKN1
ENSG00000164877	Micall2		MICALL2
ENSG00000177426	Tgif1	ENSP00000449287.1	TGIF1
ENSG00000100196	Kdelr3	ENSP00000216014.4	KDELR3
ENSG00000101194	Slc17a9	ENSP00000359376.4	SLC17A9
ENSG00000108559	Nup88		NUP88
ENSG00000072133	Rps6ka6	ENSP00000262752.2	RPS6KA6
ENSG00000167930	Fam234a	ENSP00000499529.1	FAM234A
ENSG00000100078	Pla2g3	ENSP00000215885.3	PLA2G3
ENSG00000100341	Pnpla5	ENSP00000471069.1	PNPLA5
ENSG00000174032	Slc25a30		SLC25A30
ENSG00000130413	Stk33		STK33
ENSG00000100227	Poldip3	ENSP00000415234.1	POLDIP3
ENSG00000183186	C2cd4c	ENSP00000328677.4	C2CD4C
ENSG00000205922	Onecut3	ENSP00000371786.4	ONECUT3
ENSG00000019186	Cyp24a1	ENSP00000216862.3	CYP24A1
ENSG00000184867	Armcx2	ENSP00000328631.2	ARMCX2
ENSG00000116032	Grin3b	ENSP00000234389.3	GRIN3B
ENSG00000240230	Cox19	ENSP00000413423.1	COX19
ENSG00000131379	4930590J08Rik	ENSP00000253697.3	C3orf20
ENSG00000272636	Doc2b	ENSP00000482950.1	DOC2B
ENSG00000118046	Stk11	ENSP00000477641.1	STK11
ENSG00000141384	Taf4b	ENSP00000269142.6	TAF4B
ENSG00000133112	Tpt1	ENSP00000431872.2	TPT1
ENSG00000122585	Npy	ENSP00000242152.2	NPY
ENSG00000125812	Gzf1	ENSP00000338290.5	GZF1
ENSG00000100994	Pygb	ENSP00000216962.3	PYGB
ENSG00000122644	Arl4a	ENSP00000379897.1	ARL4A
ENSG00000171988	Jmjd1c		JMJD1C
ENSG00000124429	Pof1b	ENSP00000262753.4	POF1B
ENSG00000164849	Gpr146	ENSP00000410743.2	GPR146
ENSG00000102271	Klhl4	ENSP00000498718.1	KLHL4
ENSG00000100351	Grap2	ENSP00000339186.4	GRAP2
ENSG00000004660	Camkk1	ENSP00000371188.2	CAMKK1
ENSG00000101596	Smchd1	ENSP00000326603.7	SMCHD1
ENSG00000064666	Cnn2	ENSP00000263097.2	CNN2
ENSG00000006468	Etv1	ENSP00000405327.1	ETV1
ENSG00000139826	Abhd13	ENSP00000365063.3	ABHD13
ENSG00000132825	Ppp1r3d	ENSP00000360035.3	PPP1R3D
ENSG00000174405	Lig4	ENSP00000484288.1	LIG4
ENSG00000101132	Pfdn4	ENSP00000360473.2	PFDN4
ENSG00000139684	Esd	ENSP00000367992.3	ESD
ENSG00000144559	Tamm41		TAMM41
ENSG00000100105	Patz1	ENSP00000266269.5	PATZ1
ENSG00000166407	Lmo1	ENSP00000338207.3	LMO1
ENSG00000147853	Ak3	ENSP00000371230.3	AK3
ENSG00000215545	Defb29	ENSP00000383396.1	DEFB116
ENSG00000101182	Psma7	ENSP00000397047.1	PSMA7
ENSG00000172943	Phf8	ENSP00000350676.5	PHF8
ENSG00000102468	Htr2a	ENSP00000437737.1	HTR2A
ENSG00000110786	Ptpn5	ENSP00000435056.1	PTPN5
ENSG00000180483	Defb19		DEFB119
ENSG00000083544	Tdrd3	ENSP00000196169.3	TDRD3
ENSG00000141682	Pmaip1	ENSP00000326119.7	PMAIP1
ENSG00000124215	Cdh26	ENSP00000339390.4	CDH26
ENSG00000175322	Zfp941		ZNF519
ENSG00000151033	Lyzl1	ENSP00000497408.1	LYZL2
ENSG00000108405	P2rx1		P2RX1
ENSG00000138944	Shisal1	ENSP00000370568.4	SHISAL1
ENSG00000120158	Rcl1	ENSP00000371169.4	RCL1
ENSG00000139910	Nova1	ENSP00000448956.1	NOVA1
ENSG00000196236	Xpnpep3		XPNPEP3
ENSG00000132164	Slc6a11	ENSP00000254488.2	SLC6A11
ENSG00000101558	Vapa	ENSP00000382880.3	VAPA
ENSG00000151023	Enkur	ENSP00000331044.4	ENKUR
ENSG00000133104	Spg20	ENSP00000406061.2	SPART
ENSG00000187624	1700016K19Rik	ENSP00000353245.6	C17orf97
ENSG00000104953	Tle6	ENSP00000246112.3	TLE6
ENSG00000101460	Map1lc3a	ENSP00000363970.3	MAP1LC3A
ENSG00000091622	Pitpnm3	ENSP00000407882.3	PITPNM3
ENSG00000122873	Cisd1	ENSP00000363041.4	CISD1
ENSG00000183579	Znrf3	ENSP00000443824.2	ZNRF3
ENSG00000163527	Stt3b		STT3B
ENSG00000136770	Dnajc1	ENSP00000366179.3	DNAJC1
ENSG00000107018	Rln1		RLN1
ENSG00000211829	Trdc	ENSP00000451468.1	TRDC
ENSG00000107020	Plgrkt	ENSP00000223864.2	PLGRKT
ENSG00000197586	Entpd6	ENSP00000347084.5	ENTPD6
ENSG00000100243	Cyb5r3	ENSP00000338461.6	CYB5R3
ENSG00000177054	Zdhhc13		ZDHHC13
ENSG00000165633	Vstm4	ENSP00000331062.3	VSTM4
ENSG00000106993	Cdc37l1	ENSP00000371282.1	CDC37L1
ENSG00000151413	Nubpl	ENSP00000446511.1	NUBPL
ENSG00000154813	Dph3	ENSP00000419599.1	DPH3
ENSG00000103126	Axin1		AXIN1
ENSG00000099864	Palm	ENSP00000264560.7	PALM
ENSG00000122912	Slc25a16		SLC25A16
ENSG00000102572	Stk24	ENSP00000442539.2	STK24
ENSG00000173705	Susd5	ENSP00000308727.3	SUSD5
ENSG00000083457	Itgae		ITGAE
ENSG00000155158	Ttc39b	ENSP00000422496.1	TTC39B
ENSG00000100852	Arhgap5	ENSP00000452372.1	ARHGAP5
ENSG00000165443	Phyhipl	ENSP00000362987.4	PHYHIPL
ENSG00000154822	Plcl2		PLCL2
ENSG00000229937	Prps1l1	ENSP00000424595.3	PRPS1L1
ENSG00000105954	Npvf	ENSP00000222674.2	NPVF
ENSG00000125931	Cited1	ENSP00000401764.2	CITED1
ENSG00000170558	Cdh2	ENSP00000502696.1	CDH2
ENSG00000100266	Pacsin2	ENSP00000422788.1	PACSIN2
ENSG00000179580	Rnf151	ENSP00000454886.1	RNF151
ENSG00000150201	Fxyd4	ENSP00000473361.1	FXYD4
ENSG00000198858	R3hdm4	ENSP00000355385.4	R3HDM4
ENSG00000106066	Cpvl	ENSP00000265394.5	CPVL
ENSG00000129515	Snx6	ENSP00000379779.3	SNX6
ENSG00000008710	Pkd1	ENSP00000262304.4	PKD1
ENSG00000138303	Ascc1	ENSP00000500935.1	ASCC1
ENSG00000215182	Muc5ac	ENSP00000485659.1	MUC5AC
ENSG00000007952	Nox1	ENSP00000362057.3	NOX1
ENSG00000160207	Hsf2bp	ENSP00000291560.2	HSF2BP
ENSG00000161929	Scimp	ENSP00000461269.1	SCIMP
ENSG00000136161	Rcbtb2	ENSP00000345144.3	RCBTB2
ENSG00000099817	Polr2e	ENSP00000464739.1	POLR2E
ENSG00000070950	Rad18	ENSP00000412054.1	RAD18
ENSG00000135378	Prrg4	ENSP00000257836.3	PRRG4
ENSG00000129204	Usp32	ENSP00000460380.1	USP6
ENSG00000147883	Cdkn2b	ENSP00000276925.6	CDKN2B
ENSG00000120210	Insl6	ENSP00000497955.1	INSL6
ENSG00000110756	Hps5	ENSP00000379552.3	HPS5
ENSG00000183354	9930021J03Rik	ENSP00000438370.1	KIAA2026
ENSG00000184205	Tspyl2		TSPYL2
ENSG00000129518	Eapp	ENSP00000250454.3	EAPP
ENSG00000144668	Itga9	ENSP00000397258.1	ITGA9
ENSG00000178235	Slitrk1	ENSP00000366288.2	SLITRK1
ENSG00000132965	Alox5ap	ENSP00000369858.3	ALOX5AP
ENSG00000125910	S1pr4		S1PR4
ENSG00000106688	Slc1a1	ENSP00000262352.3	SLC1A1
ENSG00000100442	Fkbp3	ENSP00000216330.3	FKBP3
ENSG00000125912	Ncln	ENSP00000466678.1	NCLN
ENSG00000102466	Fgf14	ENSP00000365301.3	FGF14
ENSG00000215472	Rpl17	ENSP00000463379.1	RPL17-C18orf32
ENSG00000105963	Adap1	ENSP00000265846.5	ADAP1
ENSG00000032742	Ift88	ENSP00000261632.5	IFT88
ENSG00000126733	Dach2	ENSP00000362223.1	DACH2
ENSG00000100241	Sbf1	ENSP00000370196.2	SBF1
ENSG00000265203	Rbp3	ENSP00000463151.1	RBP3
ENSG00000129514	Foxa1	ENSP00000250448.3	FOXA1
ENSG00000206602	Gm23301		SNORD58A
ENSG00000271982	Snord58b		SNORD58B
ENSG00000101670	Lipg	ENSP00000463835.1	LIPG
ENSG00000165322	Arhgap12	ENSP00000310984.4	ARHGAP12
ENSG00000168952	Stxbp6	ENSP00000379928.1	STXBP6
ENSG00000205808	Plpp6	ENSP00000371307.2	PLPP6
ENSG00000197646	Pdcd1lg2	ENSP00000380855.3	PDCD1LG2
ENSG00000102445	Rubcnl	ENSP00000502252.1	RUBCNL
ENSG00000044459	Cntln		CNTLN
ENSG00000125046	Ssu2	ENSP00000339150.3	SSUH2
ENSG00000198934	Magee1	ENSP00000354912.2	MAGEE1
ENSG00000196440	Armcx4	ENSP00000424452.1	ARMCX4
ENSG00000100890	Prorp	ENSP00000474967.1	PRORP
ENSG00000256806	4930563E22Rik	ENSP00000491070.1	C17orf100
ENSG00000141627	Dym	ENSP00000501694.1	DYM
ENSG00000108515	Eno3	ENSP00000467270.1	ENO3
ENSG00000151117	Tmem86a		TMEM86A
ENSG00000107036	Ric1	ENSP00000251879.6	RIC1
ENSG00000160224	Aire		AIRE
ENSG00000125247	Tmtc4	ENSP00000365408.3	TMTC4
ENSG00000185222	Tceal9	ENSP00000361740.3	TCEAL9
ENSG00000170748	Rbmxl2	ENSP00000304139.5	RBMXL2
ENSG00000132259	Cnga4	ENSP00000433399.1	CNGA4
ENSG00000102390	Pbdc1	ENSP00000362456.3	PBDC1
ENSG00000130701	Rbbp8nl	ENSP00000252998.1	RBBP8NL
ENSG00000169635	Hic2	ENSP00000385319.2	HIC2
ENSG00000134343	Ano3	ENSP00000500506.1	ANO3
ENSG00000141646	Smad4	ENSP00000465878.1	SMAD4
ENSG00000130540	Sult4a1	ENSP00000332565.4	SULT4A1
ENSG00000141959	Pfkl	ENSP00000381052.2	PFKL
ENSG00000149646	Cnbd2	ENSP00000479333.1	CNBD2
ENSG00000105255	Fsd1	ENSP00000221856.5	FSD1
ENSG00000179300	Rtl3	ENSP00000316794.1	RTL3
ENSG00000163576	Efhb	ENSP00000295824.9	EFHB
ENSG00000174016	Tent5d	ENSP00000308575.5	TENT5D
ENSG00000122145	Tbx22	ENSP00000487527.1	TBX22
ENSG00000183032	Slc25a21	ENSP00000451873.1	SLC25A21
ENSG00000133106	Epsti1	ENSP00000318982.7	EPSTI1
ENSG00000176624	Mex3c	ENSP00000385610.3	MEX3C
ENSG00000131653	Traf7	ENSP00000479297.1	TRAF7
ENSG00000073614	Kdm5a	ENSP00000382688.2	KDM5A
ENSG00000101439	Cst10	ENSP00000381448.1	CST3
ENSG00000196628	Tcf4	ENSP00000346440.3	TCF4
ENSG00000188167	Tmppe	ENSP00000400715.2	TMPPE
ENSG00000164818	Dnaaf5	ENSP00000297440.6	DNAAF5
ENSG00000087301	Txndc16	ENSP00000281741.4	TXNDC16
ENSG00000011132	Apba3		APBA3
ENSG00000129810	Sgo1	ENSP00000306581.2	SGO1
ENSG00000102053	Zc3h12b		ZC3H12B
ENSG00000124227	Ankrd60	ENSP00000396747.1	ANKRD60
ENSG00000188133	Tmem215	ENSP00000345468.5	TMEM215
ENSG00000147862	Nfib	ENSP00000370346.3	NFIB
ENSG00000102057	Kcnd1	ENSP00000365660.1	KCND1
ENSG00000110768	Gtf2h1	ENSP00000393638.2	GTF2H1
ENSG00000127863	Tnfrsf19	ENSP00000248484.4	TNFRSF19
ENSG00000147202	Diaph2	ENSP00000362140.4	DIAPH2
ENSG00000105289	Tjp3	ENSP00000439278.1	TJP3
ENSG00000101193	Gid8	ENSP00000266069.3	GID8
ENSG00000131059	Bpifa3		BPIFA3
ENSG00000183751	Tbl3	ENSP00000454836.1	TBL3
ENSG00000256590	Trdv5	ENSP00000451750.1	TRDV3
ENSG00000105928	Gsdme	ENSP00000494186.1	GSDME
ENSG00000072401	Ube2d1	ENSP00000363019.3	UBE2D1
ENSG00000168229	Ptgdr	ENSP00000303424.2	PTGDR
ENSG00000139832	Rab20	ENSP00000267328.3	RAB20
ENSG00000160226	Cfap410	ENSP00000344566.4	CFAP410
ENSG00000165501	Lrr1	ENSP00000298288.6	LRR1
ENSG00000159307	Scube1	ENSP00000354080.3	SCUBE1
ENSG00000134905	Cars2		CARS2
ENSG00000124225	Pmepa1	ENSP00000345826.3	PMEPA1
ENSG00000266524	Gdf10	ENSP00000464145.1	GDF10
ENSG00000120645	Iqsec3	ENSP00000437554.1	IQSEC3
ENSG00000165516	Klhdc2	ENSP00000298307.5	KLHDC2
ENSG00000183569	Serhl	ENSP00000395860.2	SERHL2
ENSG00000160233	Lrrc3	ENSP00000291592.4	LRRC3
ENSG00000175894	Tspear	ENSP00000321987.4	TSPEAR
ENSG00000110696	1110004F10Rik		C11orf58
ENSG00000101365	Idh3b	ENSP00000487187.1	IDH3B
ENSG00000047621	D6Wsu163e	ENSP00000261250.3	C12orf4
ENSG00000107745	Micu1	ENSP00000432492.3	MICU1
ENSG00000204272	Nbdy	ENSP00000490217.1	NBDY
ENSG00000129170	Csrp3	ENSP00000431813.1	CSRP3
ENSG00000131171	Sh3bgrl	ENSP00000362308.5	SH3BGRL
ENSG00000070882	Osbpl3	ENSP00000315410.2	OSBPL3
ENSG00000215454	Krtap10-4	ENSP00000484068.3	KRTAP10-4
ENSG00000196415	Prtn3	ENSP00000234347.3	PRTN3
ENSG00000188155	Gm10272	ENSP00000383219.1	KRTAP10-6
ENSG00000153487	Ing1	ENSP00000345202.7	ING1
ENSG00000204071	Tceal6	ENSP00000361860.3	TCEAL6
ENSG00000105246	Ebi3	ENSP00000221847.4	EBI3
ENSG00000165572	Kbtbd6	ENSP00000368799.1	KBTBD6
ENSG00000184787	Ube2g2	ENSP00000338348.3	UBE2G2
ENSG00000170743	Syt9	ENSP00000432141.2	SYT9
ENSG00000151079	Kcna6	ENSP00000280684.3	KCNA6
ENSG00000120696	Kbtbd7	ENSP00000368797.3	KBTBD7
ENSG00000167972	Abca3	ENSP00000301732.5	ABCA3
ENSG00000120662	Mtrf1	ENSP00000368793.3	MTRF1
ENSG00000104885	Dot1l	ENSP00000381657.3	DOT1L
ENSG00000127774	Emc6	ENSP00000248378.4	EMC6
ENSG00000180787	Zfp3	ENSP00000320347.3	ZFP3
ENSG00000004478	Fkbp4	ENSP00000001008.4	FKBP4
ENSG00000093167	Lrrfip2	ENSP00000346349.4	LRRFIP2
ENSG00000124164	Vapb	ENSP00000417175.1	VAPB
ENSG00000254598	Csnk2a1	ENSP00000473553.1	CSNK2A3
ENSG00000172766	Naa16	ENSP00000368716.3	NAA16
ENSG00000108528	Slc25a11	ENSP00000225665.7	SLC25A11
ENSG00000189139	Fscb	ENSP00000344579.4	FSCB
ENSG00000099250	Nrp1	ENSP00000364009.1	NRP1
ENSG00000183161	Fancf	ENSP00000330875.3	FANCF
ENSG00000160255	Itgb2l		ITGB2
ENSG00000095932	Smim24	ENSP00000215531.4	SMIM24
ENSG00000073712	Fermt2	ENSP00000378993.2	FERMT2
ENSG00000167333	Trim68	ENSP00000300747.5	TRIM68
ENSG00000100991	Trpc4ap	ENSP00000400614.1	TRPC4AP
ENSG00000060566	Creb3l3	ENSP00000078445.1	CREB3L3
ENSG00000112699	Gmds		GMDS
ENSG00000100395	L3mbtl2	ENSP00000216237.5	L3MBTL2
ENSG00000152219	Arl14ep	ENSP00000282032.3	ARL14EP
ENSG00000065970	Foxj2	ENSP00000162391.3	FOXJ2
ENSG00000141040	Zfp287	ENSP00000379168.1	ZNF287
ENSG00000129158	Sergef		SERGEF
ENSG00000102760	Rgcc	ENSP00000368664.3	RGCC
ENSG00000112685	Exoc2	ENSP00000230449.4	EXOC2
ENSG00000102763	Vwa8	ENSP00000368612.3	VWA8
ENSG00000101146	Rae1	ENSP00000379182.2	RAE1
ENSG00000091592	Nlrp1b	ENSP00000442029.2	NLRP1
ENSG00000111732	Aicda	ENSP00000229335.6	AICDA
ENSG00000178951	Zbtb7a	ENSP00000323670.3	ZBTB7A
ENSG00000137040	Ranbp6	ENSP00000259569.5	RANBP6
ENSG00000167476	Jsrp1	ENSP00000300961.4	JSRP1
ENSG00000099219	Ermp1	ENSP00000417160.1	ERMP1
ENSG00000077463	Sirt6	ENSP00000473085.1	SIRT6
ENSG00000100060	Mfng	ENSP00000349490.3	MFNG
ENSG00000167964	Rab26	ENSP00000454373.1	RAB26
ENSG00000129480	Dtd2	ENSP00000312224.4	DTD2
ENSG00000137265	Irf4	ENSP00000370343.4	IRF4
ENSG00000100519	Psmc6	ENSP00000401802.3	PSMC6
ENSG00000206615	Gm24614		RNU6-338P
ENSG00000201209	Snord42b		SNORD42
ENSG00000123200	Zc3h13	ENSP00000242848.4	ZC3H13
ENSG00000283990	Mirlet7c-2		MIRLET7A3
ENSG00000209482	SNORD83A		SNORD83A
ENSG00000209480	Snord83b		SNORD83B
ENSG00000147885	Ifna5	ENSP00000369564.1	IFNA16
ENSG00000068323	Tfe3	ENSP00000476976.1	TFE3
ENSG00000200683	Gm23219		RNU6-379P
ENSG00000125249	Rap2a	ENSP00000245304.3	RAP2A
ENSG00000252859	Gm24965		RNU6-375P
ENSG00000198642	Klhl9	ENSP00000351933.4	KLHL9
ENSG00000276027	Rnu12		RNU12
ENSG00000176399	Dmrta1	ENSP00000319651.1	DMRTA1
ENSG00000100379	Kctd17	ENSP00000480699.1	KCTD17
ENSG00000147874	Haus6	ENSP00000369871.3	HAUS6
ENSG00000139793	Mbnl2	ENSP00000380726.1	MBNL2
ENSG00000145945	Fam50b	ENSP00000496837.1	FAM50B
ENSG00000131044	Ttll9	ENSP00000365105.4	TTLL9
ENSG00000124802	Eef1e1	ENSP00000414363.2	EEF1E1
ENSG00000188917	Trmt2b	ENSP00000362030.1	TRMT2B
ENSG00000103249	Clcn7		CLCN7
ENSG00000121691	Cat	ENSP00000241052.4	CAT
ENSG00000188996	Hus1b	ENSP00000370293.2	HUS1B
ENSG00000188428	Bloc1s5	ENSP00000380598.2	BLOC1S5
ENSG00000108518	Pfn1	ENSP00000225655.5	PFN1
ENSG00000122692	Smu1	ENSP00000380336.3	SMU1
ENSG00000139679	Lpar6		LPAR6
ENSG00000130037	Kcna5	ENSP00000252321.3	KCNA5
ENSG00000144711	Iqsec1	ENSP00000273221.4	IQSEC1
ENSG00000132517	Slc52a2	ENSP00000443026.1	SLC52A1
ENSG00000213995	Naxd	ENSP00000505619.1	NAXD
ENSG00000170925	Tex13a	ENSP00000303777.1	TEX13B
ENSG00000182463	Tshz2	ENSP00000360552.3	TSHZ2
ENSG00000120647	Ccdc77		CCDC77
ENSG00000183255	Pttg1ip	ENSP00000380984.3	PTTG1IP
ENSG00000182489	Xkrx	ENSP00000362047.2	XKRX
ENSG00000101161	Prpf6	ENSP00000266079.4	PRPF6
ENSG00000167657	Dapk3	ENSP00000442973.1	DAPK3
ENSG00000120594	Plxdc2	ENSP00000366450.3	PLXDC2
ENSG00000186675	Magee2	ENSP00000362457.2	MAGEE2
ENSG00000100220	Rtcb	ENSP00000216038.5	RTCB
ENSG00000149100	Eif3m	ENSP00000435501.1	EIF3M
ENSG00000102226	Usp11		USP11
ENSG00000054796	Spo11	ENSP00000360310.3	SPO11
ENSG00000120217	Cd274	ENSP00000370989.3	CD274
ENSG00000121743	Gja3	ENSP00000241125.3	GJA3
ENSG00000074370	Atp2a3	ENSP00000380234.3	ATP2A3
ENSG00000165474	Gjb2	ENSP00000372295.1	GJB2
ENSG00000121742	Gjb6	ENSP00000241124.6	GJB6
ENSG00000087303	Nid2	ENSP00000216286.4	NID2
ENSG00000228300	Fam174c	ENSP00000386557.3	FAM174C
ENSG00000160256	Fam207a	ENSP00000380926.3	FAM207A
ENSG00000105428	Znrf4	ENSP00000222033.4	ZNRF4
ENSG00000105229	Pias4	ENSP00000262971.1	PIAS4
ENSG00000099810	Mtap	ENSP00000494373.1	MTAP
ENSG00000204176	Syt15	ENSP00000363448.3	SYT15
ENSG00000166478	Zfp143	ENSP00000434638.1	ZNF143
ENSG00000128245	Ywhah	ENSP00000408468.1	YWHAH
ENSG00000267795	Smim22	ENSP00000465660.1	SMIM22
ENSG00000111254	Akap3	ENSP00000440994.1	AKAP3
ENSG00000132821	Vstm2l	ENSP00000362560.4	VSTM2L
ENSG00000071189	Snx13	ENSP00000398789.2	SNX13
ENSG00000121741	Zmym2		ZMYM2
ENSG00000128203	Asphd2	ENSP00000215906.5	ASPHD2
ENSG00000186866	Pofut2		POFUT2
ENSG00000100104	Srrd	ENSP00000215917.6	SRRD
ENSG00000182872	Rbm10	ENSP00000366829.3	RBM10
ENSG00000184207	Pgp	ENSP00000330918.7	PGP
ENSG00000125977	Eif2s2	ENSP00000364119.2	EIF2S2
ENSG00000148484	Rsu1	ENSP00000367154.3	RSU1
ENSG00000141905	Nfic	ENSP00000492983.1	NFIC
ENSG00000100109	Tfip11	ENSP00000480171.1	TFIP11
ENSG00000197776	Klhdc1	ENSP00000450595.1	KLHDC1
ENSG00000103266	Stub1	ENSP00000457228.1	STUB1
ENSG00000163508	Eomes	ENSP00000295743.4	EOMES
ENSG00000082805	Erc1	ENSP00000465628.1	ERC1
ENSG00000205269	Tmem170b	ENSP00000368737.1	TMEM170B
ENSG00000203883	Sox18	ENSP00000341815.7	SOX18
ENSG00000154930	Acss1		ACSS1
ENSG00000183977	Pp2d1	ENSP00000331295.7	PP2D1
ENSG00000091317	Cmtm6	ENSP00000205636.3	CMTM6
ENSG00000172179	Prl3a1	ENSP00000499154.1	PRL
ENSG00000182107	Tmem30b	ENSP00000450842.1	TMEM30B
ENSG00000174482	Lingo2	ENSP00000369328.1	LINGO2
ENSG00000131951	Lrrc9	ENSP00000454748.1	LRRC9
ENSG00000128294	Tpst2	ENSP00000339813.4	TPST2
ENSG00000164985	Psip1	ENSP00000370114.4	PSIP1
ENSG00000131386	Galnt15	ENSP00000344260.5	GALNT15
ENSG00000126947	Armcx1	ENSP00000361917.3	ARMCX1
ENSG00000183570	Pcbp3		PCBP3
ENSG00000047597	Xk	ENSP00000367879.3	XK
ENSG00000101134	Dok5	ENSP00000262593.5	DOK5
ENSG00000122550	Klhl7		KLHL7
ENSG00000100122	Crybb1	ENSP00000497249.1	CRYBB1
ENSG00000198088	Nup62cl	ENSP00000361544.4	NUP62CL
ENSG00000165097	Kdm1b	ENSP00000442670.1	KDM1B
ENSG00000172366	Mcrip2		MCRIP2
ENSG00000196431	Cryba4	ENSP00000346805.3	CRYBA4
ENSG00000227877	Mrln	ENSP00000488429.1	MRLN
ENSG00000180998	Gpr137c	ENSP00000315106.6	GPR137C
ENSG00000089682	Rbm41	ENSP00000361565.1	RBM41
ENSG00000005513	Sox8	ENSP00000293894.3	SOX8
ENSG00000222726	Gm22850		RNU2-7P
ENSG00000100385	Il2rb	ENSP00000216223.5	IL2RB
ENSG00000150456	Eef1akmt1	ENSP00000372206.1	EEF1AKMT1
ENSG00000156026	Mcu	ENSP00000362144.3	MCU
ENSG00000126773	Pcnx4	ENSP00000317396.4	PCNX4
ENSG00000167967	E4f1	ENSP00000301727.4	E4F1
ENSG00000132953	Xpo4	ENSP00000255305.6	XPO4
ENSG00000158470	B4galt5	ENSP00000360776.4	B4GALT5
ENSG00000170860	Lsm3	ENSP00000302160.3	LSM3
ENSG00000150457	Lats2	ENSP00000372035.4	LATS2
ENSG00000146109	Abt1	ENSP00000274849.1	ABT1
ENSG00000047648	Arhgap6	ENSP00000499351.1	ARHGAP6
ENSG00000031823	Ranbp3	ENSP00000404837.1	RANBP3
ENSG00000151849	Cenpj	ENSP00000371308.4	CENPJ
ENSG00000149679	Cables2	ENSP00000279101.5	CABLES2
ENSG00000112799	Ly86	ENSP00000369286.1	LY86
ENSG00000157152	Syn2	ENSP00000480050.1	SYN2
ENSG00000133466	C1qtnf6	ENSP00000338812.2	C1QTNF6
ENSG00000259024	Tvp23b	ENSP00000429865.1	TVP23C-CDRT4
ENSG00000125999	Bpifb1	ENSP00000390471.1	BPIFB1
ENSG00000153162	Bmp6	ENSP00000283147.6	BMP6
ENSG00000165757	Jcad	ENSP00000364526.1	JCAD
ENSG00000278195	Sstr3	ENSP00000480971.1	SSTR3
ENSG00000165655	Zfp503	ENSP00000361602.4	ZNF503
ENSG00000126778	Six1	ENSP00000494686.1	SIX1
ENSG00000137414	Fam8a1	ENSP00000259963.3	FAM8A1
ENSG00000128340	Rac2	ENSP00000249071.6	RAC2
ENSG00000239264	Txndc5		TXNDC5
ENSG00000077327	Spag6	ENSP00000365811.3	SPAG6
ENSG00000139970	Rtn1		RTN1
ENSG00000176974	Shmt1		SHMT1
ENSG00000124256	Zbp1	ENSP00000360215.3	ZBP1
ENSG00000137074	Aptx	ENSP00000500396.1	APTX
ENSG00000109851	Dbx1	ENSP00000436881.2	DBX1
ENSG00000184012	Tmprss2	ENSP00000504602.1	TMPRSS2
ENSG00000110422	Hipk3	ENSP00000431710.1	HIPK3
ENSG00000136261	Bzw2	ENSP00000403481.1	BZW2
ENSG00000205937	Rnps1	ENSP00000380275.2	RNPS1
ENSG00000181315	Zfp322a	ENSP00000418897.1	ZNF322
ENSG00000020256	Zfp64	ENSP00000360573.2	ZFP64
ENSG00000187045	Tmprss6	ENSP00000334962.6	TMPRSS6
ENSG00000178567	Epm2aip1	ENSP00000406027.1	EPM2AIP1
ENSG00000180730	Shisa2	ENSP00000313079.3	SHISA2
ENSG00000133105	Rxfp2	ENSP00000298386.2	RXFP2
ENSG00000260286	Armh2	ENSP00000454913.1	ARMH2
ENSG00000198960	Armcx6		ARMCX6
ENSG00000112273	Hdgfl1	ENSP00000442129.1	HDGFL1
ENSG00000165406	Marchf8	ENSP00000411848.2	MARCHF8
ENSG00000164379	Foxq1	ENSP00000296839.2	FOXQ1
ENSG00000154001	Ppp2r5e	ENSP00000337641.3	PPP2R5E
ENSG00000180537	Rnf182	ENSP00000417500.1	RNF182
ENSG00000147206	Nxf3	ENSP00000378504.3	NXF3
ENSG00000073910	Fry	ENSP00000494080.1	FRY
ENSG00000232948	Defb47	ENSP00000382951.1	DEFB130A
ENSG00000124787	Rpp40	ENSP00000369391.2	RPP40
ENSG00000285975	Fam90a1b	ENSP00000497076.1	FAM90A7P
ENSG00000167842	Mis12	ENSP00000461333.1	MIS12
ENSG00000253958	Cldn23	ENSP00000428780.1	CLDN23
ENSG00000171792	Rhno1		RHNO1
ENSG00000198276	Uckl1	ENSP00000346155.6	UCKL1
ENSG00000164821	Defa41	ENSP00000297435.2	DEFA4
ENSG00000144596	Grip2	ENSP00000478352.1	GRIP2
ENSG00000129250	Kif1c	ENSP00000320821.5	KIF1C
ENSG00000184210	Dgat2l6	ENSP00000328036.3	DGAT2L6
ENSG00000138336	Tet1	ENSP00000362748.4	TET1
ENSG00000187682	Eras	ENSP00000490793.1	ERAS
ENSG00000173281	Ppp1r3b	ENSP00000308318.3	PPP1R3B
ENSG00000170255	Mrgpra4	ENSP00000305766.3	MRGPRX1
ENSG00000102401	Armcx3	ENSP00000340672.4	ARMCX3
ENSG00000107984	Dkk1	ENSP00000363081.3	DKK1
ENSG00000129151	Bbox1	ENSP00000435781.1	BBOX1
ENSG00000104213	Pdgfrl	ENSP00000444211.1	PDGFRL
ENSG00000166619	Blcap		BLCAP
ENSG00000122691	Twist1	ENSP00000416986.1	TWIST1
ENSG00000179774	Atoh7	ENSP00000362777.3	ATOH7
ENSG00000156928	Malsu1		MALSU1
ENSG00000172081	Mob3a	ENSP00000349575.2	MOB3A
ENSG00000012779	Alox5	ENSP00000363512.2	ALOX5
ENSG00000153790	4921507P07Rik	ENSP00000386604.1	C7orf31
ENSG00000010379	Slc6a13	ENSP00000339260.4	SLC6A13
ENSG00000101180	Hrh3	ENSP00000342560.5	HRH3
ENSG00000124795	Dek	ENSP00000498653.1	DEK
ENSG00000181031	Rph3al	ENSP00000328977.7	RPH3AL
ENSG00000173273	Tnks	ENSP00000428299.1	TNKS
ENSG00000101844	Atg4a	ENSP00000361306.3	ATG4A
ENSG00000071282	Lmcd1	ENSP00000157600.3	LMCD1
ENSG00000106541	Agr2	ENSP00000391490.2	AGR2
ENSG00000104897	Sf3a2	ENSP00000221494.3	SF3A2
ENSG00000187398	Luzp2		LUZP2
ENSG00000157601	Mx1	ENSP00000505189.1	MX1
ENSG00000101115	Sall4	ENSP00000217086.4	SALL4
ENSG00000100014	Specc1l	ENSP00000393363.1	SPECC1L
ENSG00000186469	Gng2	ENSP00000451279.1	GNG2
ENSG00000166689	Plekha7	ENSP00000490167.1	PLEKHA7
ENSG00000197614	Mfap5	ENSP00000441185.1	MFAP5
ENSG00000179796	Lrrc3b	ENSP00000379880.2	LRRC3B
ENSG00000176533	Gng7	ENSP00000371594.2	GNG7
ENSG00000106100	Nod1	ENSP00000222823.4	NOD1
ENSG00000101144	Bmp7	ENSP00000379204.3	BMP7
ENSG00000166321	Nudt13		NUDT13
ENSG00000196365	Lonp1		LONP1
ENSG00000244754	N4bp2l2		N4BP2L2
ENSG00000198252	Gm14698	ENSP00000403214.2	STYX
ENSG00000008256	Cyth3	ENSP00000297044.7	CYTH3
ENSG00000101407	Tti1	ENSP00000362547.2	TTI1
ENSG00000079689	Scgn	ENSP00000367197.2	SCGN
ENSG00000126790	L3hypdh		L3HYPDH
ENSG00000182247	Ube2e2	ENSP00000401053.1	UBE2E2
ENSG00000147160	Awat2	ENSP00000421172.1	AWAT2
ENSG00000155970	Micu3	ENSP00000321455.5	MICU3
ENSG00000135387	Caprin1	ENSP00000340329.4	CAPRIN1
ENSG00000179008	4930447C04Rik	ENSP00000451937.1	C14orf39
ENSG00000124237	1700021F07Rik	ENSP00000360210.3	C20orf85
ENSG00000108561	C1qbp	ENSP00000225698.4	C1QBP
ENSG00000101843	Psmd10	ENSP00000217958.3	PSMD10
ENSG00000198517	Mafk	ENSP00000344903.4	MAFK
ENSG00000132631	Scp2d1	ENSP00000366645.2	SCP2D1
ENSG00000128271	Adora2a		ADORA2A
ENSG00000125533	Bhlhe23	ENSP00000480998.1	BHLHE23
ENSG00000144560	Vgll4	ENSP00000273038.3	VGLL4
ENSG00000079691	Carmil1	ENSP00000489403.1	CARMIL1
ENSG00000179242	Cdh4	ENSP00000484928.1	CDH4
ENSG00000157578	Lca5l	ENSP00000370046.2	LCA5L
ENSG00000105866	Sp4	ENSP00000222584.3	SP4
ENSG00000164989	Ccdc171	ENSP00000370077.3	CCDC171
ENSG00000170759	Kif5b	ENSP00000307078.4	KIF5B
ENSG00000129493	Heatr5a	ENSP00000437968.2	HEATR5A
ENSG00000154359	Lonrf1	ENSP00000381298.3	LONRF1
ENSG00000123572	Nrk	ENSP00000434830.1	NRK
ENSG00000083642	Pds5b	ENSP00000313851.10	PDS5B
ENSG00000141485	Slc13a5	ENSP00000406220.2	SLC13A5
ENSG00000105855	Itgb8	ENSP00000441561.1	ITGB8
ENSG00000100024	Upb1	ENSP00000400684.1	UPB1
ENSG00000130224	Lrch2	ENSP00000325091.8	LRCH2
ENSG00000100028	Snrpd3		SNRPD3
ENSG00000105248	Yju2	ENSP00000262962.6	YJU2
ENSG00000173467	Agr3	ENSP00000308606.2	AGR3
ENSG00000166523	Clec4e	ENSP00000299663.3	CLEC4E
ENSG00000177076	Acer2	ENSP00000342609.2	ACER2
ENSG00000184302	Six6	ENSP00000328596.5	SIX6
ENSG00000069509	Fundc1	ENSP00000367284.4	FUNDC1
ENSG00000230873	Stmnd1	ENSP00000455698.1	STMND1
ENSG00000104904	Oaz1	ENSP00000467452.1	OAZ1
ENSG00000100625	Six4	ENSP00000216513.4	SIX4
ENSG00000101079	Ndrg3	ENSP00000362909.2	NDRG3
ENSG00000207325	Y_RNA		RNY1P4
ENSG00000178026	Lrrc75b	ENSP00000400102.1	LRRC75B
ENSG00000147082	Ccnb3		CCNB3
ENSG00000198853	Rusc2	ENSP00000355177.3	RUSC2
ENSG00000180660	Mab21l1	ENSP00000369251.4	MAB21L1
ENSG00000183542	Clec2m	ENSP00000310216.1	KLRC4
ENSG00000123178	Spryd7	ENSP00000354774.3	SPRYD7
ENSG00000154723	Atp5j	ENSP00000382971.1	ATP5PF
ENSG00000232258	Tmem114		TMEM114
ENSG00000171855	Ifnb1	ENSP00000369581.2	IFNB1
ENSG00000147854	Uhrf2	ENSP00000434182.1	UHRF2
ENSG00000060558	Gna15	ENSP00000262958.2	GNA15
ENSG00000136231	Igf2bp3	ENSP00000258729.3	IGF2BP3
ENSG00000131634	Tmem204	ENSP00000253934.5	TMEM204
ENSG00000166181	Api5	ENSP00000436189.1	API5
ENSG00000171953	Atpaf2	ENSP00000462899.1	ATPAF2
ENSG00000089818	Necap1	ENSP00000491067.1	NECAP1
ENSG00000139618	Brca2	ENSP00000439902.1	BRCA2
ENSG00000166432	Zmat1	ENSP00000361868.3	ZMAT1
ENSG00000120913	Pdlim2	ENSP00000401992.1	PDLIM2
ENSG00000168096	Anks3		ANKS3
ENSG00000152465	Nmt2		NMT2
ENSG00000160633	Safb	ENSP00000468543.1	SAFB
ENSG00000165527	Arf6	ENSP00000298316.5	ARF6
ENSG00000100714	Mthfd1	ENSP00000438588.2	MTHFD1
ENSG00000163807	1110059G10Rik		KIAA1143
ENSG00000196767	Pou3f4	ENSP00000495996.1	POU3F4
ENSG00000172915	Nbea	ENSP00000369271.2	NBEA
ENSG00000114166	Kat2b	ENSP00000263754.4	KAT2B
ENSG00000078589	P2ry10		P2RY10
ENSG00000160284	Spatc1l	ENSP00000333869.6	SPATC1L
ENSG00000120697	Alg5	ENSP00000505408.1	ALG5
ENSG00000108509	Camta2	ENSP00000458560.1	CAMTA2
ENSG00000165269	Aqp7	ENSP00000368821.3	AQP7
ENSG00000160285	Lss	ENSP00000348762.3	LSS
ENSG00000095951	Hivep1	ENSP00000419762.1	HIVEP1
ENSG00000204161	Tmem273	ENSP00000432859.1	TMEM273
ENSG00000100983	Gss	ENSP00000498303.1	GSS
ENSG00000187118	Cmc1		CMC1
ENSG00000090776	Efnb1	ENSP00000204961.4	EFNB1
ENSG00000198034	Rps4x		RPS4X
ENSG00000198704	Gpx6	ENSP00000354581.1	GPX6
ENSG00000253797	Utp14b	ENSP00000428619.1	UTP14C
ENSG00000148606	Polr3a	ENSP00000361446.3	POLR3A
ENSG00000122679	Ramp3	ENSP00000242249.4	RAMP3
ENSG00000197168	Nek5		NEK5
ENSG00000131374	Tbc1d5	ENSP00000253692.6	TBC1D5
ENSG00000179431	Fjx1	ENSP00000400223.1	FJX1
ENSG00000015285	Was	ENSP00000410537.1	WAS
ENSG00000151838	Ccdc175		CCDC175
ENSG00000258817	Olfr1204	ENSP00000452277.1	OR4C13
ENSG00000110700	Rps13		RPS13
ENSG00000136098	Nek3	ENSP00000481533.1	NEK3
ENSG00000145990	Gfod1	ENSP00000368586.1	GFOD1
ENSG00000152954	Nrsn1	ENSP00000367752.4	NRSN1
ENSG00000120215	Mlana	ENSP00000370886.3	MLANA
ENSG00000100652	Slc10a1	ENSP00000216540.4	SLC10A1
ENSG00000060339	Ccar1	ENSP00000438881.1	CCAR1
ENSG00000184083	Fam120c	ENSP00000364324.2	FAM120C
ENSG00000106415	Glcci1	ENSP00000223145.5	GLCCI1
ENSG00000212126	Tas2r120	ENSP00000424040.1	TAS2R50
ENSG00000065057	Nthl1	ENSP00000498290.1	NTHL1
ENSG00000008083	Jarid2	ENSP00000341280.2	JARID2
ENSG00000100612	Dhrs7	ENSP00000216500.5	DHRS7
ENSG00000219438	Tafa5	ENSP00000383933.2	TAFA5
ENSG00000166532	Rimklb		RIMKLB
ENSG00000175806	Msra	ENSP00000313921.4	MSRA
ENSG00000107295	Sh3gl2		SH3GL2
ENSG00000100345	Myh9	ENSP00000216181.6	MYH9
ENSG00000184937	Wt1	ENSP00000368370.2	WT1
ENSG00000276180	H4c4	ENSP00000481486.1	H4C9
ENSG00000082458	Dlg3	ENSP00000194900.4	DLG3
ENSG00000197977	Elovl2	ENSP00000346693.3	ELOVL2
ENSG00000212127	Tas2r115		TAS2R14
ENSG00000136243	Nupl2	ENSP00000258742.5	NUP42
ENSG00000253710	Alg11	ENSP00000497459.2	ALG11
ENSG00000160282	Ftcd	ENSP00000507847.1	FTCD
ENSG00000127580	Wdr24	ENSP00000293883.4	WDR24
ENSG00000212123	Prr22	ENSP00000465256.1	PRR22
ENSG00000139083	Etv6	ENSP00000379658.3	ETV6
ENSG00000124782	Rreb1	ENSP00000369265.3	RREB1
ENSG00000153714	Lurap1l	ENSP00000321026.3	LURAP1L
ENSG00000187650	Vmac	ENSP00000343348.2	VMAC
ENSG00000102786	Ints6		INTS6
ENSG00000100731	Pcnx		PCNX1
ENSG00000205784	Arrdc5	ENSP00000498235.1	ARRDC5
ENSG00000130255	Rpl36	ENSP00000462609.1	RPL36
ENSG00000150048	Clec1a	ENSP00000326407.4	CLEC1A
ENSG00000167969	Eci1	ENSP00000301729.4	ECI1
ENSG00000100030	Mapk1	ENSP00000215832.7	MAPK1
ENSG00000183117	Csmd1	ENSP00000334828.6	CSMD1
ENSG00000005100	Dhx33	ENSP00000225296.3	DHX33
ENSG00000188921	Hacd4	ENSP00000419503.1	HACD4
ENSG00000171860	C3ar1	ENSP00000302079.4	C3AR1
ENSG00000171858	Rps21	ENSP00000345957.3	RPS21
ENSG00000164649	Cdca7l	ENSP00000348523.5	CDCA7L
ENSG00000174898	Catsperd	ENSP00000371037.3	CATSPERD
ENSG00000283329	Fam240b	ENSP00000490097.1	FAM240B
ENSG00000165271	Nol6	ENSP00000313978.4	NOL6
ENSG00000099956	Smarcb1	ENSP00000383984.3	SMARCB1
ENSG00000101152	Dnajc5	ENSP00000354111.4	DNAJC5
ENSG00000159267	Hlcs	ENSP00000502087.2	HLCS
ENSG00000059145	Unkl	ENSP00000373873.6	UNKL
ENSG00000087510	Tfap2c	ENSP00000201031.2	TFAP2C
ENSG00000197381	Adarb1		ADARB1
ENSG00000260811	Olfr1261	ENSP00000491133.1	OR4C45
ENSG00000131050	Bpifa2	ENSP00000253362.2	BPIFA2
ENSG00000157087	Atp2b2	ENSP00000380267.1	ATP2B2
ENSG00000197601	Far1	ENSP00000346874.3	FAR1
ENSG00000137075	Rnf38	ENSP00000259605.6	RNF38
ENSG00000129235	Txndc17	ENSP00000250101.5	TXNDC17
ENSG00000183035	Cylc1	ENSP00000331556.4	CYLC1
ENSG00000198920	4933427D14Rik	ENSP00000355250.3	KIAA0753
ENSG00000080572	Dnaaf6b	ENSP00000361531.3	DNAAF6
ENSG00000182315	Mbd3l2	ENSP00000333183.4	MBD3L3
ENSG00000197992	Clec9a	ENSP00000348074.1	CLEC9A
ENSG00000211699	Trgc4	ENSP00000374869.2	TRGV3
ENSG00000130254	Safb2	ENSP00000252542.3	SAFB2
ENSG00000179869	Abca13	ENSP00000409268.1	ABCA13
ENSG00000147223	Ripply1	ENSP00000276173.4	RIPPLY1
ENSG00000121318	Tas2r114	ENSP00000240619.2	TAS2R10
ENSG00000070018	Lrp6	ENSP00000261349.4	LRP6
ENSG00000179600	Gphb5	ENSP00000478993.1	GPHB5
ENSG00000077713	Slc25a43	ENSP00000217909.7	SLC25A43
ENSG00000020426	Mnat1		MNAT1
ENSG00000221954	Olfr1255	ENSP00000334418.4	OR4C12
ENSG00000242173	Arhgdig	ENSP00000404435.1	ARHGDIG
ENSG00000196632	Wnk3	ENSP00000364312.3	WNK3
ENSG00000133818	Rras2	ENSP00000403282.2	RRAS2
ENSG00000139505	Mtmr6	ENSP00000371221.5	MTMR6
ENSG00000204713	Trim27	ENSP00000400058.1	TRIM27
ENSG00000105426	Ptprs		PTPRS
ENSG00000122033	Mtif3	ENSP00000370508.1	MTIF3
ENSG00000181350	Lrrc75a		LRRC75A
ENSG00000185352	Hs6st3	ENSP00000365895.2	HS6ST3
ENSG00000123171	Ccdc70	ENSP00000242819.5	CCDC70
ENSG00000125245	Gpr18	ENSP00000380610.2	GPR18
ENSG00000184402	Ss18l1	ENSP00000398634.1	SS18L1
ENSG00000074356	Ncbp3		NCBP3
ENSG00000132938	Mtus2	ENSP00000483729.2	MTUS2
ENSG00000086102	Nfx1	ENSP00000368856.3	NFX1
ENSG00000267909	Ccdc177	ENSP00000469474.1	CCDC177
ENSG00000101361	Nop56	ENSP00000370589.3	NOP56
ENSG00000187535	Ift140	ENSP00000354895.5	IFT140
ENSG00000100632	Erh	ENSP00000451080.1	ERH
ENSG00000102524	Tnfsf13b		TNFSF13B
ENSG00000108474	Pigl		PIGL
ENSG00000179476	Gm527	ENSP00000326846.3	C14orf28
ENSG00000119599	Dcaf4	ENSP00000351147.2	DCAF4
ENSG00000198129	Defb13	ENSP00000347810.2	DEFB107B
ENSG00000184344	Gdf3	ENSP00000331745.3	GDF3
ENSG00000151846	Pabpc6	ENSP00000281589.3	PABPC3
ENSG00000186047	Dleu7		DLEU7
ENSG00000176797	Defb14	ENSP00000320951.3	DEFB103A
ENSG00000262655	Spon1	ENSP00000460236.1	SPON1
ENSG00000256537	Smim10l1	ENSP00000488907.1	SMIM10L1
ENSG00000165566	Amer2	ENSP00000350469.2	AMER2
ENSG00000139112	Gabarapl1	ENSP00000443122.1	GABARAPL1
ENSG00000127870	Rnf6		RNF6
ENSG00000134020	Pebp4	ENSP00000256404.6	PEBP4
ENSG00000185753	1810030O07Rik	ENSP00000367683.1	CXorf38
ENSG00000189152	Grap	ENSP00000437409.2	GRAPL
ENSG00000187626	Zkscan4	ENSP00000366509.2	ZKSCAN4
ENSG00000129422	Mtus1		MTUS1
ENSG00000102024	Pls3	ENSP00000420458.1	PLS3
ENSG00000189134	Nkapl	ENSP00000345716.3	NKAPL
ENSG00000110514	Madd	ENSP00000388255.1	MADD
ENSG00000132932	Atp8a2	ENSP00000371070.2	ATP8A2
ENSG00000100330	Mtmr3	ENSP00000384651.3	MTMR3
ENSG00000103326	Capn15	ENSP00000456017.1	CAPN15
ENSG00000029725	Rabep1	ENSP00000459550.1	RABEP1
ENSG00000170324	Frmpd2		FRMPD2
ENSG00000183778	B3galt5	ENSP00000369994.3	B3GALT5
ENSG00000127561	Syngr3	ENSP00000455344.1	SYNGR3
ENSG00000089847	Ankrd24	ENSP00000471252.1	ANKRD24
ENSG00000180509	Kcne1	ENSP00000412498.1	KCNE1
ENSG00000080503	Smarca2	ENSP00000489645.1	SMARCA2
ENSG00000101096	Nfatc2	ENSP00000360619.3	NFATC2
ENSG00000050130	4931417E11Rik	ENSP00000479775.2	JKAMP
ENSG00000142156	Col6a1	ENSP00000355180.3	COL6A1
ENSG00000146592	Creb5	ENSP00000379593.2	CREB5
ENSG00000232040	Zbed5	ENSP00000494942.1	ZBED9
ENSG00000167965	Mlst8		MLST8
ENSG00000151835	Sacs	ENSP00000506739.1	SACS
ENSG00000078401	Edn1	ENSP00000368683.5	EDN1
ENSG00000142494	Slc47a1		SLC47A1
ENSG00000147010	Sh3kbp1	ENSP00000380921.3	SH3KBP1
ENSG00000134539	Klrd1	ENSP00000438669.1	KLRD1
ENSG00000184647	Prss55	ENSP00000333003.3	PRSS55
ENSG00000205927	Olig2	ENSP00000391183.1	OLIG2
ENSG00000104899	Amh		AMH
ENSG00000126785	Rhoj	ENSP00000451796.1	RHOJ
ENSG00000163517	Hdac11	ENSP00000412514.1	HDAC11
ENSG00000275591	Xkr5	ENSP00000485506.1	XKR5
ENSG00000138286	Fam149b	ENSP00000242505.6	FAM149B1
ENSG00000184221	Olig1	ENSP00000371785.1	OLIG1
ENSG00000170948	Mbd3l1	ENSP00000471575.1	MBD3L1
ENSG00000130544	Zfp558	ENSP00000252840.5	ZNF557
ENSG00000253649	Prss51		PRSS51
ENSG00000105877	Dnah11	ENSP00000475939.1	DNAH11
ENSG00000159110	Ifnar2	ENSP00000508013.1	IFNAR2
ENSG00000102606	Arhgef7		ARHGEF7
ENSG00000275342	Prag1	ENSP00000481109.1	PRAG1
ENSG00000180008	Socs4	ENSP00000378855.2	SOCS4
ENSG00000077009	Nmrk2	ENSP00000168977.1	NMRK2
ENSG00000109046	Wsb1	ENSP00000462737.1	WSB1
ENSG00000111196	Magohb	ENSP00000319240.2	MAGOHB
ENSG00000122952	Zwint	ENSP00000363055.3	ZWINT
ENSG00000140015	Kcnh5	ENSP00000321427.7	KCNH5
ENSG00000224531	Smim13	ENSP00000451866.1	SMIM13
ENSG00000064787	Bcas1	ENSP00000396361.1	BCAS1
ENSG00000168546	Gfra2	ENSP00000428518.1	GFRA2
ENSG00000171105	Insr	ENSP00000342838.4	INSR
ENSG00000204599	Trim39	ENSP00000405928.1	TRIM39
ENSG00000126814	Trmt5	ENSP00000261249.6	TRMT5
ENSG00000198832	Selenom	ENSP00000384564.1	SELENOM
ENSG00000166228	Pcbd1		PCBD1
ENSG00000165861	Zfyve1	ENSP00000452442.1	ZFYVE1
ENSG00000110848	Cd69	ENSP00000228434.3	CD69
ENSG00000166224	Sgpl1		SGPL1
ENSG00000133454	Myo18b	ENSP00000441229.1	MYO18B
ENSG00000147439	Bin3	ENSP00000276416.6	BIN3
ENSG00000196074	Sycp2	ENSP00000350162.2	SYCP2
ENSG00000111796	Gm44511	ENSP00000229402.3	KLRB1
ENSG00000128815	Wdfy4	ENSP00000354141.2	WDFY4
ENSG00000127663	Kdm4b	ENSP00000468514.1	KDM4B
ENSG00000112183	Rbm24	ENSP00000368341.5	RBM24
ENSG00000182916	Tceal7	ENSP00000329794.4	TCEAL7
ENSG00000069493	Clec2h	ENSP00000438735.1	CLEC2D
ENSG00000133169	Bex2	ENSP00000361813.3	BEX1
ENSG00000002746	Hecw1	ENSP00000379228.1	HECW1
ENSG00000133027	Pemt		PEMT
ENSG00000005022	Slc25a5	ENSP00000360671.4	SLC25A5
ENSG00000077092	Rarb	ENSP00000373282.4	RARB
ENSG00000124783	Ssr1	ENSP00000418617.1	SSR1
ENSG00000186767	Spin4	ENSP00000364018.3	SPIN4
ENSG00000198354	Dcaf12l1	ENSP00000353128.2	DCAF12L2
ENSG00000130119	Gnl3l	ENSP00000501385.1	GNL3L
ENSG00000142166	Ifnar1	ENSP00000498654.1	IFNAR1
ENSG00000184923	Nutm2	ENSP00000371126.1	NUTM2A
ENSG00000164741	Dlc1	ENSP00000276297.4	DLC1
ENSG00000100647	Susd6	ENSP00000344424.4	SUSD6
ENSG00000148655	Lrmda	ENSP00000480240.1	LRMDA
ENSG00000173391	Olr1	ENSP00000309124.3	OLR1
ENSG00000100626	Galnt16		GALNT16
ENSG00000148459	Pdss1	ENSP00000365388.5	PDSS1
ENSG00000161082	Celf5	ENSP00000292672.1	CELF5
ENSG00000160180	Tff3	ENSP00000430690.2	TFF3
ENSG00000164548	Tra2a	ENSP00000297071.4	TRA2A
ENSG00000165512	Zfp422	ENSP00000298299.3	ZNF22
ENSG00000142185	Trpm2	ENSP00000300482.5	TRPM2
ENSG00000108590	Med31	ENSP00000225728.3	MED31
ENSG00000122359	Anxa11	ENSP00000361305.3	ANXA11
ENSG00000171885	Aqp4	ENSP00000372654.4	AQP4
ENSG00000166527	Clec4d	ENSP00000371496.2	CLEC4D
ENSG00000137273	Foxf2	ENSP00000496415.1	FOXF2
ENSG00000130702	Lama5		LAMA5
ENSG00000187094	Cck	ENSP00000335657.5	CCK
ENSG00000101856	Pgrmc1	ENSP00000217971.7	PGRMC1
ENSG00000141968	Vav1	ENSP00000302269.2	VAV1
ENSG00000124766	Sox4	ENSP00000244745.1	SOX4
ENSG00000141027	Ncor1	ENSP00000268712.2	NCOR1
ENSG00000060138	Ybx3	ENSP00000279550.7	YBX3
ENSG00000003096	Klhl13	ENSP00000360949.1	KLHL13
ENSG00000093217	Xylb	ENSP00000412282.1	XYLB
ENSG00000011426	Anln	ENSP00000265748.2	ANLN
ENSG00000169314	Gm867		C22orf15
ENSG00000184227	Acot5	ENSP00000311224.4	ACOT1
ENSG00000140632	Glyr1	ENSP00000466570.1	GLYR1
ENSG00000119547	Onecut2	ENSP00000419185.2	ONECUT2
ENSG00000250479	Chchd10	ENSP00000430042.1	CHCHD10
ENSG00000134440	Nars	ENSP00000256854.4	NARS1
ENSG00000181619	Gpr135	ENSP00000432696.1	GPR135
ENSG00000179841	Akap5	ENSP00000378207.3	AKAP5
ENSG00000100359	Sgsm3	ENSP00000399249.1	SGSM3
ENSG00000119688	Abcd4	ENSP00000349396.4	ABCD4
ENSG00000149657	Lsm14b	ENSP00000359953.1	LSM14B
ENSG00000180964	Tceal8	ENSP00000353093.4	TCEAL8
ENSG00000153495	Tex29	ENSP00000431661.1	TEX29
ENSG00000185053	Sgcz	ENSP00000371512.1	SGCZ
ENSG00000178695	Kctd12	ENSP00000366694.2	KCTD12
ENSG00000102794	Acod1	ENSP00000366682.1	ACOD1
ENSG00000171433	Glod5		GLOD5
ENSG00000102805	Cln5	ENSP00000490181.2	CLN5
ENSG00000189401	Otud6a	ENSP00000339389.2	OTUD6A
ENSG00000087495	Phactr3	ENSP00000353002.3	PHACTR3
ENSG00000151490	Ptpro	ENSP00000501352.1	PTPRO
ENSG00000125676	Thoc2	ENSP00000397317.1	THOC2
ENSG00000147324	Mfhas1	ENSP00000276282.6	MFHAS1
ENSG00000081923	Atp8b1	ENSP00000497896.1	ATP8B1
ENSG00000042813	Zpbp		ZPBP
ENSG00000147443	Dok2	ENSP00000276420.4	DOK2
ENSG00000005812	Fbxl3		FBXL3
ENSG00000174109	BC003965	ENSP00000413100.2	C16orf91
ENSG00000167962	Zfp598		ZNF598
ENSG00000005810	Mycbp2	ENSP00000507330.1	MYCBP2
ENSG00000133422	Morc2a	ENSP00000380763.2	MORC2
ENSG00000180354	Mturn	ENSP00000324204.8	MTURN
ENSG00000254093	Pinx1	ENSP00000318966.3	PINX1
ENSG00000134115	Cntn6	ENSP00000407822.2	CNTN6
ENSG00000284440	Mir122		MIR122
ENSG00000198796	Alpk2	ENSP00000354991.3	ALPK2
ENSG00000164619	Bmper		BMPER
ENSG00000145996	Cdkal1	ENSP00000367873.1	CDKAL1
ENSG00000146038	Dcdc2a	ENSP00000367711.3	DCDC2
ENSG00000252284	Gm24453		SNORA108
ENSG00000104886	Plekhj1	ENSP00000464955.1	PLEKHJ1
ENSG00000172175	Malt1	ENSP00000497997.1	MALT1
ENSG00000198791	Cnot7	ENSP00000355279.4	CNOT7
ENSG00000140990	Ndufb10	ENSP00000268668.6	NDUFB10
ENSG00000253309	Serpine3	ENSP00000430755.1	SERPINE3
ENSG00000205659	Lin52	ENSP00000451812.2	LIN52
ENSG00000172201	Id4	ENSP00000367972.3	ID4
ENSG00000125510	Oprl1	ENSP00000336843.2	OPRL1
ENSG00000220008	Lingo3	ENSP00000467753.2	LINGO3
ENSG00000168101	Nudt16l1	ENSP00000306670.5	NUDT16L1
ENSG00000105278	Zfr2	ENSP00000262961.3	ZFR2
ENSG00000253352	Tug1		TUG1
ENSG00000081177	Exd2	ENSP00000387331.3	EXD2
ENSG00000048462	Tnfrsf17	ENSP00000053243.1	TNFRSF17
ENSG00000171700	Rgs19	ENSP00000333194.5	RGS19
ENSG00000206503	H2-M10.5	ENSP00000379873.1	HLA-A
ENSG00000284662	Olfr1303	ENSP00000329982.2	OR4F16
ENSG00000177398	Umodl1	ENSP00000383279.1	UMODL1
ENSG00000089486	Cdip1	ENSP00000454994.1	CDIP1
ENSG00000186827	Tnfrsf4	ENSP00000368538.3	TNFRSF4
ENSG00000139780	Mettl21c	ENSP00000267273.5	METTL21C
ENSG00000100099	Hps4		HPS4
ENSG00000174837	Adgre1	ENSP00000250572.7	ADGRE1
ENSG00000104723	TUSC3		TUSC3
ENSG00000196396	Ptpn1	ENSP00000360683.3	PTPN1
ENSG00000136205	Tns3	ENSP00000387990.1	TNS3
ENSG00000186891	Tnfrsf18	ENSP00000328207.6	TNFRSF18
ENSG00000201598	Gm26061		RNU6-219P
ENSG00000199713	Snord118		U8
ENSG00000119661	Dnal1	ENSP00000452368.1	DNAL1
ENSG00000170011	Myrip	ENSP00000398665.1	MYRIP
ENSG00000101400	Snta1	ENSP00000217381.2	SNTA1
ENSG00000153391	Ino80c	ENSP00000465273.1	INO80C
ENSG00000203880	Pcmtd2	ENSP00000358773.3	PCMTD2
ENSG00000156030	Mideas	ENSP00000377634.2	MIDEAS
ENSG00000125255	Slc10a2	ENSP00000245312.3	SLC10A2
ENSG00000173681	Bclaf3	ENSP00000369009.3	BCLAF3
ENSG00000173482	Ptprm	ENSP00000463325.1	PTPRM
ENSG00000171703	Tcea2		TCEA2
ENSG00000172458	Il17d	ENSP00000479852.1	IL17D
ENSG00000041988	Thap3	ENSP00000054650.4	THAP3
ENSG00000134864	Ggact	ENSP00000365426.1	GGACT
ENSG00000103489	Xylt1	ENSP00000261381.6	XYLT1
ENSG00000088387	Dock9	ENSP00000401958.4	DOCK9
ENSG00000078596	Itm2a	ENSP00000362395.2	ITM2A
ENSG00000164850	Gper1	ENSP00000385151.1	GPER1
ENSG00000162104	Adcy9	ENSP00000460066.1	ADCY9
ENSG00000119711	Aldh6a1	ENSP00000450436.1	ALDH6A1
ENSG00000227191	Trgv1	ENSP00000413437.2	TRGC2
ENSG00000282815	Tex13c2	ENSP00000488022.1	TEX13C
ENSG00000142611	Prdm16	ENSP00000426975.1	PRDM16
ENSG00000229674	H2al2a	ENSP00000498087.1	H2AL1RP
ENSG00000185811	Ikzf1	ENSP00000496655.1	IKZF1
ENSG00000025434	Nr1h3		NR1H3
ENSG00000078579	Fgf20	ENSP00000180166.5	FGF20
ENSG00000175691	BC025920	ENSP00000319053.3	ZNF77
ENSG00000159200	Rcan1		RCAN1
ENSG00000088256	Gna11	ENSP00000078429.3	GNA11
ENSG00000103381	Cpped1	ENSP00000371193.4	CPPED1
ENSG00000094631	Hdac6	ENSP00000392815.1	HDAC6
ENSG00000179388	Egr3	ENSP00000318057.2	EGR3
ENSG00000165555	Noxred1	ENSP00000370215.2	NOXRED1
ENSG00000221818	Ebf2	ENSP00000430241.1	EBF2
ENSG00000130700	Gata5	ENSP00000252997.2	GATA5
ENSG00000133243	Btbd2		BTBD2
ENSG00000171490	Rsl1d1	ENSP00000460871.1	RSL1D1
ENSG00000196700	Zfp512b	ENSP00000358904.1	ZNF512B
ENSG00000129988	Lbp	ENSP00000217407.2	LBP
ENSG00000129521	Egln3	ENSP00000250457.4	EGLN3
ENSG00000067606	Prkcz	ENSP00000367830.3	PRKCZ
ENSG00000142197	Dop1b	ENSP00000270190.4	DOP1B
ENSG00000105549	Theg	ENSP00000475782.2	THEG
ENSG00000139800	Zic5	ENSP00000267294.3	ZIC5
ENSG00000196227	Fam217b	ENSP00000351040.3	FAM217B
ENSG00000171320	Esco2	ENSP00000428435.1	ESCO2
ENSG00000184983	Ndufa6	ENSP00000418842.3	NDUFA6
ENSG00000180332	Kctd4	ENSP00000368402.1	KCTD4
ENSG00000165300	Slitrk5	ENSP00000366283.2	SLITRK5
ENSG00000154655	L3mbtl4	ENSP00000382976.2	L3MBTL4
ENSG00000068650	Atp11a	ENSP00000364781.2	ATP11A
ENSG00000080839	Rbl1	ENSP00000362768.3	RBL1
ENSG00000177427	Mief2	ENSP00000323591.4	MIEF2
ENSG00000148602	Lrit1	ENSP00000361177.3	LRIT1
ENSG00000205669	Acot6	ENSP00000451464.1	ACOT6
ENSG00000205702	Cyp2d34	ENSP00000437680.2	CYP2D7
ENSG00000196220	Srgap3	ENSP00000373347.3	SRGAP3
ENSG00000122378	Prxl2a	ENSP00000361262.1	PRXL2A
ENSG00000007264	Matk	ENSP00000378481.1	MATK
ENSG00000165389	Sptssa	ENSP00000298130.4	SPTSSA
ENSG00000155313	Usp25	ENSP00000285679.6	USP25
ENSG00000029364	Slc39a9		SLC39A9
ENSG00000158486	Dnah3	ENSP00000261383.3	DNAH3
ENSG00000124422	Usp22	ENSP00000261497.4	USP22
ENSG00000187258	Npsr1	ENSP00000370965.3	NPSR1
ENSG00000141448	Gata6	ENSP00000269216.3	GATA6
ENSG00000204033	Lrit2	ENSP00000361185.3	LRIT2
ENSG00000118922	Klf12	ENSP00000366897.2	KLF12
ENSG00000124209	Rab22a	ENSP00000244040.3	RAB22A
ENSG00000101638	St8sia5	ENSP00000445492.1	ST8SIA5
ENSG00000165621	Oxgr1	ENSP00000438800.1	OXGR1
ENSG00000148584	A1cf	ENSP00000363113.1	A1CF
ENSG00000139055	Erp27	ENSP00000266397.2	ERP27
ENSG00000112242	E2f3	ENSP00000262904.4	E2F3
ENSG00000111701	Apobec1	ENSP00000229304.4	APOBEC1
ENSG00000124205	Edn3	ENSP00000311854.7	EDN3
ENSG00000088756	Arhgap28	ENSP00000372964.4	ARHGAP28
ENSG00000235568	Nfam1	ENSP00000333680.5	NFAM1
ENSG00000131584	Acap3	ENSP00000346733.5	ACAP3
ENSG00000188243	Commd6	ENSP00000506987.1	COMMD6
ENSG00000172243	Clec7a	ENSP00000266456.6	CLEC7A
ENSG00000196678	Eri2	ENSP00000300005.3	ERI2
ENSG00000171962	Drc3	ENSP00000464676.1	DRC3
ENSG00000131378	Rftn1	ENSP00000475367.1	RFTN1
ENSG00000176567	Olfr1268-ps1	ENSP00000321506.1	OR4X1
ENSG00000107105	Elavl2	ENSP00000369453.4	ELAVL2
ENSG00000189306	Rrp7a	ENSP00000321449.6	RRP7A
[truncated: 15,356 more rows]
