# Supplementary material for: Comprehensive analysis of miRNA–mRNA regulatory network and potential drugs in chronic chagasic cardiomyopathy across human and mouse
Source: BMC Med Genomics. 2021 Nov 29;14:283. doi: 10.1186/s12920-021-01134-3 (PMC8628461; doi:10.1186/s12920-021-01134-3)
Supplement: Supplementary file 3 — Additional file 3. Homologous DEGs [file 12920_2021_1134_MOESM3_ESM.xlsx]

## Sheet: 86 Homologous DEGs
gene	expression
NCF4	up
CYBA	up
PTPN18	up
PTK2B	up
RAB8B	up
RAC2	up
LILRB4	up
FNDC1	up
GMFG	up
TSC22D3	up
CASP8	up
FERMT3	up
MERTK	up
SNX10	up
ZC3HAV1	up
LTBP2	up
COL5A2	up
SRGAP2	up
FAM49A	up
C1QTNF2	up
ZBP1	up
AIF1	up
ARHGDIB	up
STK10	up
C1S	up
MFAP4	up
TYROBP	up
COTL1	up
LSP1	up
ARHGAP9	up
DDIT4	up
SCPEP1	up
ALOX5AP	up
POSTN	up
SYK	up
NAAA	up
SELPLG	up
C1QTNF6	up
CORO1A	up
CD52	up
PLA2G7	up
ANPEP	up
KCNIP4	up
CD48	up
MAFB	up
INPP5D	up
APCDD1	up
JAK3	up
LAPTM5	up
RGS10	up
DOK2	up
LCP1	up
CFB	up
PIK3R1	up
CIRBP	up
MPEG1	up
CCR5	up
UNC93B1	up
WIPF1	up
COL5A1	up
PLAC8	up
C1QA	up
PLVAP	up
CFP	up
TLR2	up
APBB1IP	up
CXCL16	up
RBM43	up
FKBP11	up
CP	up
PYCARD	up
HCLS1	up
CTSC	up
COX5A	down
CYCS	down
MID1IP1	down
FBLIM1	down
FNDC5	down
PDE4DIP	down
COQ5	down
MMACHC	down
GRAMD4	down
PDE4A	down
ATP5G1	down
ASB2	down
HOPX	down
