# Supplementary material for: Comprehensive analysis of miRNA–mRNA regulatory network and potential drugs in chronic chagasic cardiomyopathy across human and mouse
Source: BMC Med Genomics. 2021 Nov 29;14:283. doi: 10.1186/s12920-021-01134-3 (PMC8628461; doi:10.1186/s12920-021-01134-3)
Supplement: Supplementary file 4 — Additional file 4. Function Enrichment Analysis of Homologous DEGs [file 12920_2021_1134_MOESM4_ESM.xlsx]

## Sheet: GO  BP
Term	term	Count	%	PValue	Genes
GO:0045087~innate immune response	innate immune response	13	15.1163	9.76e-07	ZBP1, C1QA, SYK, C1S, UNC93B1, CYBA, ZC3HAV1, CORO1A, PYCARD, TYROBP, PTK2B, JAK3, TLR2
GO:0045671~negative regulation of osteoclast differentiation	negative regulation of osteoclast differentiation	4	4.65116	0.000203	MAFB, INPP5D, PIK3R1, LILRB4
GO:0050900~leukocyte migration	leukocyte migration	6	6.97674	0.000307	DOK2, SELPLG, INPP5D, CD48, PIK3R1, MERTK
GO:0007165~signal transduction	signal transduction	16	18.6047	0.000389	ARHGAP9, LSP1, PIK3R1, LILRB4, PYCARD, APBB1IP, DOK2, TYROBP, INPP5D, RAC2, PTK2B, PDE4A, CD48, SRGAP2, ASB2, TLR2
GO:0051279~regulation of release of sequestered calcium ion into cytosol	regulation of release of sequestered calcium ion into cytosol	3	3.48837	0.00122884	PTK2B, CYBA, CORO1A
GO:0043206~extracellular fibril organization	extracellular fibril organization	3	3.48837	0.00147	MFAP4, COL5A1, LTBP2
GO:0032760~positive regulation of tumor necrosis factor production	positive regulation of tumor necrosis factor production	4	4.65116	0.00150474	PYCARD, CYBA, PIK3R1, TLR2
GO:0030335~positive regulation of cell migration	positive regulation of cell migration	6	6.97674	0.00195645	PTK2B, PIK3R1, AIF1, CORO1A, FERMT3, CXCL16
GO:0006968~cellular defense response	cellular defense response	4	4.65116	0.00333234	TYROBP, PTK2B, LSP1, CCR5
GO:2000249~regulation of actin cytoskeleton reorganization	regulation of actin cytoskeleton reorganization	3	3.48837	0.00334437	GMFG, ARHGDIB, PTK2B
GO:0048010~vascular endothelial growth factor receptor signaling pathway	vascular endothelial growth factor receptor signaling pathway	4	4.65116	0.00507682	NCF4, PTK2B, CYBA, PIK3R1
GO:0002250~adaptive immune response	adaptive immune response	5	5.81395	0.00570258	SYK, UNC93B1, PTK2B, JAK3, LILRB4
GO:0006956~complement activation	complement activation	4	4.65116	0.00856914	C1QA, C1S, CFP, CFB
GO:0050766~positive regulation of phagocytosis	positive regulation of phagocytosis	3	3.48837	0.00857533	PYCARD, CYBA, MERTK
GO:0010803~regulation of tumor necrosis factor-mediated signaling pathway	regulation of tumor necrosis factor-mediated signaling pathway	3	3.48837	0.00915931	PYCARD, CASP8, SYK
GO:0001666~response to hypoxia	response to hypoxia	5	5.81395	0.00959424	POSTN, DDIT4, PTK2B, CYBA, TLR2
GO:0071593~lymphocyte aggregation	lymphocyte aggregation	2	2.32558	0.00962447	STK10, RAC2
GO:1903225~negative regulation of endodermal cell differentiation	negative regulation of endodermal cell differentiation	2	2.32558	0.00962447	COL5A1, COL5A2
GO:0007229~integrin-mediated signaling pathway	integrin-mediated signaling pathway	4	4.65116	0.0121692	TYROBP, SYK, PTK2B, FERMT3
GO:0009409~response to cold	response to cold	3	3.48837	0.0130201	PLAC8, CASP8, CIRBP
GO:0048592~eye morphogenesis	eye morphogenesis	2	2.32558	0.0144023	COL5A1, COL5A2
GO:0034446~substrate adhesion-dependent cell spreading	substrate adhesion-dependent cell spreading	3	3.48837	0.0144389	SRGAP2, MERTK, FERMT3
GO:0038083~peptidyl-tyrosine autophosphorylation	peptidyl-tyrosine autophosphorylation	3	3.48837	0.0159214	SYK, PTK2B, JAK3
GO:0030168~platelet activation	platelet activation	4	4.65116	0.0181365	SYK, RAC2, PIK3R1, MERTK
GO:0002283~neutrophil activation involved in immune response	neutrophil activation involved in immune response	2	2.32558	0.0191574	TYROBP, SYK
GO:0032755~positive regulation of interleukin-6 production	positive regulation of interleukin-6 production	3	3.48837	0.0198974	PYCARD, CYBA, TLR2
GO:0006935~chemotaxis	chemotaxis	4	4.65116	0.0211753	RAC2, LSP1, CCR5, CXCL16
GO:0051603~proteolysis involved in cellular protein catabolic process	proteolysis involved in cellular protein catabolic process	3	3.48837	0.0224616	SCPEP1, CASP8, CTSC
GO:0006468~protein phosphorylation	protein phosphorylation	7	8.13953	0.0227717	STK10, SYK, GMFG, PTK2B, PIK3R1, MERTK, JAK3
GO:0032481~positive regulation of type I interferon production	positive regulation of type I interferon production	3	3.48837	0.0251546	ZBP1, SYK, ZC3HAV1
GO:0051056~regulation of small GTPase mediated signal transduction	regulation of small GTPase mediated signal transduction	4	4.65116	0.0269958	ARHGAP9, ARHGDIB, RAC2, SRGAP2
GO:2000107~negative regulation of leukocyte apoptotic process	negative regulation of leukocyte apoptotic process	2	2.32558	0.0285998	HCLS1, MERTK
GO:0008360~regulation of cell shape	regulation of cell shape	4	4.65116	0.0301951	WIPF1, FBLIM1, PTK2B, CORO1A
GO:0042102~positive regulation of T cell proliferation	positive regulation of T cell proliferation	3	3.48837	0.0339652	JAK3, AIF1, CORO1A
GO:0006954~inflammatory response	inflammatory response	6	6.97674	0.0362478	PYCARD, SYK, CYBA, CCR5, AIF1, TLR2
GO:0007167~enzyme linked receptor protein signaling pathway	enzyme linked receptor protein signaling pathway	2	2.32558	0.0425952	SYK, JAK3
GO:0002281~macrophage activation involved in immune response	macrophage activation involved in immune response	2	2.32558	0.0425952	TYROBP, SYK
GO:0007166~cell surface receptor signaling pathway	cell surface receptor signaling pathway	5	5.81395	0.0434619	DOK2, CASP8, PTK2B, CCR5, MERTK
GO:0035556~intracellular signal transduction	intracellular signal transduction	6	6.97674	0.0451978	TYROBP, SYK, INPP5D, HCLS1, ASB2, JAK3
GO:0051607~defense response to virus	defense response to virus	4	4.65116	0.0455702	PYCARD, UNC93B1, DDIT4, ZC3HAV1
GO:2000406~positive regulation of T cell migration	positive regulation of T cell migration	2	2.32558	0.0472159	PYCARD, AIF1
GO:0097202~activation of cysteine-type endopeptidase activity	activation of cysteine-type endopeptidase activity	2	2.32558	0.0518146	PYCARD, CASP8
GO:0006915~apoptotic process	apoptotic process	7	8.13953	0.0559278	PYCARD, CASP8, INPP5D, PTK2B, GRAMD4, CTSC, TLR2
GO:0001774~microglial cell activation	microglial cell activation	2	2.32558	0.0563914	AIF1, TLR2
GO:0043085~positive regulation of catalytic activity	positive regulation of catalytic activity	3	3.48837	0.0582981	GMFG, NCF4, ALOX5AP
GO:0050731~positive regulation of peptidyl-tyrosine phosphorylation	positive regulation of peptidyl-tyrosine phosphorylation	3	3.48837	0.0595734	SYK, HCLS1, PTK2B
GO:0045651~positive regulation of macrophage differentiation	positive regulation of macrophage differentiation	2	2.32558	0.0609464	CASP8, HCLS1
GO:0006957~complement activation, alternative pathway	complement activation, alternative pathway	2	2.32558	0.0609464	CFP, CFB
GO:0045730~respiratory burst	respiratory burst	2	2.32558	0.0609464	CD52, CYBA
GO:0030307~positive regulation of cell growth	positive regulation of cell growth	3	3.48837	0.0621529	PTK2B, CYBA, CXCL16
GO:0006928~movement of cell or subcellular component	movement of cell or subcellular component	3	3.48837	0.0647701	ARHGDIB, LSP1, CORO1A
GO:0070208~protein heterotrimerization	protein heterotrimerization	2	2.32558	0.0654796	C1QTNF2, C1QTNF6
GO:0030833~regulation of actin filament polymerization	regulation of actin filament polymerization	2	2.32558	0.0654796	HCLS1, CORO1A
GO:0045579~positive regulation of B cell differentiation	positive regulation of B cell differentiation	2	2.32558	0.0654796	SYK, INPP5D
GO:0014850~response to muscle activity	response to muscle activity	2	2.32558	0.0699913	FNDC5, POSTN
GO:0001953~negative regulation of cell-matrix adhesion	negative regulation of cell-matrix adhesion	2	2.32558	0.0699913	POSTN, PIK3R1
GO:0042993~positive regulation of transcription factor import into nucleus	positive regulation of transcription factor import into nucleus	2	2.32558	0.0699913	HCLS1, PIK3R1
GO:0006691~leukotriene metabolic process	leukotriene metabolic process	2	2.32558	0.0699913	ALOX5AP, TLR2
GO:0090026~positive regulation of monocyte chemotaxis	positive regulation of monocyte chemotaxis	2	2.32558	0.0744814	PLA2G7, AIF1
GO:0006970~response to osmotic stress	response to osmotic stress	2	2.32558	0.0833975	TSC22D3, PTK2B
GO:0019370~leukotriene biosynthetic process	leukotriene biosynthetic process	2	2.32558	0.0922287	SYK, ALOX5AP
GO:0006123~mitochondrial electron transport, cytochrome c to oxygen	mitochondrial electron transport, cytochrome c to oxygen	2	2.32558	0.0922287	CYCS, COX5A
GO:0006508~proteolysis	proteolysis	6	6.97674	0.0938192	C1QA, CASP8, C1S, ANPEP, CTSC, CFB
GO:0071356~cellular response to tumor necrosis factor	cellular response to tumor necrosis factor	3	3.48837	0.0987801	PYCARD, POSTN, CYBA

## Sheet: GO CC
Term	term	Count	%	PValue	Genes
GO:0005829~cytosol	cytosol	31	36.0465	7.91376e-05	ARHGAP9, FBLIM1, WIPF1, NCF4, PIK3R1, AIF1, CORO1A, PYCARD, SCPEP1, CASP8, ANPEP, INPP5D, ARHGDIB, RAC2, PTK2B, PDE4A, SRGAP2, JAK3, ZBP1, SYK, MID1IP1, TSC22D3, KCNIP4, APBB1IP, DOK2, DDIT4, ALOX5AP, RGS10, CYCS, LCP1, MMACHC
GO:0030670~phagocytic vesicle membrane	phagocytic vesicle membrane	5	5.81395	0.000150452	RAC2, CYBA, CORO1A, RAB8B, TLR2
GO:0005884~actin filament	actin filament	5	5.81395	0.000219219	WIPF1, RAC2, LCP1, AIF1, CORO1A
GO:0030027~lamellipodium	lamellipodium	6	6.97674	0.000819704	APBB1IP, RAC2, PTK2B, SRGAP2, AIF1, CORO1A
GO:0005581~collagen trimer	collagen trimer	5	5.81395	0.000824302	C1QA, C1QTNF2, COL5A1, C1QTNF6, COL5A2
GO:0070062~extracellular exosome	extracellular exosome	24	27.907	0.00293764	C1QA, PLVAP, C1S, LTBP2, LSP1, COX5A, CP, CORO1A, LILRB4, STK10, SCPEP1, MFAP4, COL5A1, ANPEP, ARHGDIB, NAAA, COTL1, RAC2, CD48, LCP1, CTSC, CFB, RAB8B, FERMT3
GO:0001891~phagocytic cup	phagocytic cup	3	3.48837	0.00333251	LCP1, AIF1, CORO1A
GO:0005856~cytoskeleton	cytoskeleton	7	8.13953	0.00692544	APBB1IP, CASP8, INPP5D, ARHGDIB, COTL1, PTK2B, JAK3
GO:0031012~extracellular matrix	extracellular matrix	6	6.97674	0.0113295	MFAP4, POSTN, COL5A1, COL5A2, LTBP2, CFP
GO:0005588~collagen type V trimer	collagen type V trimer	2	2.32558	0.0136019	COL5A1, COL5A2
GO:0045335~phagocytic vesicle	phagocytic vesicle	3	3.48837	0.0136158	SRGAP2, CORO1A, RAB8B
GO:0045121~membrane raft	membrane raft	5	5.81395	0.0145573	CASP8, INPP5D, PTK2B, CD48, TLR2
GO:0016020~membrane	membrane	18	20.9302	0.0194061	FKBP11, CD52, SELPLG, NCF4, CYBA, LSP1, PIK3R1, CORO1A, CXCL16, ARHGDIB, ALOX5AP, RAC2, HCLS1, PDE4A, CD48, JAK3, CTSC, FERMT3
GO:0001725~stress fiber	stress fiber	3	3.48837	0.0251662	FBLIM1, CYBA, LCP1
GO:0032009~early phagosome	early phagosome	2	2.32558	0.0314538	SYK, UNC93B1
GO:0005925~focal adhesion	focal adhesion	6	6.97674	0.032992	APBB1IP, FBLIM1, RAC2, PTK2B, CYBA, LCP1
GO:0044297~cell body	cell body	3	3.48837	0.033458	CASP8, PTK2B, TLR2
GO:0031234~extrinsic component of cytoplasmic side of plasma membrane	extrinsic component of cytoplasmic side of plasma membrane	3	3.48837	0.0384632	SYK, PTK2B, JAK3
GO:0005615~extracellular space	extracellular space	12	13.9535	0.0415129	C1QTNF2, POSTN, ANPEP, C1QTNF6, LTBP2, LCP1, MERTK, CFP, CP, CTSC, CFB, CXCL16
GO:0043020~NADPH oxidase complex	NADPH oxidase complex	2	2.32558	0.0533204	NCF4, CYBA
GO:0032587~ruffle membrane	ruffle membrane	3	3.48837	0.053847	PDE4A, LCP1, AIF1
GO:0005788~endoplasmic reticulum lumen	endoplasmic reticulum lumen	4	4.65116	0.0573521	COL5A1, COL5A2, CFP, CTSC
GO:0005576~extracellular region	extracellular region	13	15.1163	0.0603419	C1QA, C1S, CFP, PLA2G7, CP, CXCL16, FNDC5, PYCARD, MFAP4, COL5A1, FNDC1, COL5A2, CFB
GO:0015629~actin cytoskeleton	actin cytoskeleton	4	4.65116	0.0774589	WIPF1, LCP1, LSP1, CORO1A
GO:0042101~T cell receptor complex	T cell receptor complex	2	2.32558	0.0789173	APBB1IP, SYK
GO:0005764~lysosome	lysosome	4	4.65116	0.0841939	UNC93B1, LAPTM5, ZC3HAV1, CTSC

## Sheet: GO MF 
Term	term	Count	%	PValue	Genes
GO:0035325~Toll-like receptor binding	Toll-like receptor binding	3	3.48837	0.000128961	SYK, UNC93B1, TLR2
GO:0003779~actin binding	actin binding	8	9.30233	0.000321118	WIPF1, GMFG, COTL1, HCLS1, LCP1, LSP1, CCR5, CORO1A
GO:0005515~protein binding	protein binding	54	62.7907	0.00472718	ARHGAP9, PLVAP, WIPF1, NCF4, SNX10, ATP5G1, PYCARD, STK10, C1QTNF2, CASP8, C1QTNF6, ARHGDIB, COTL1, PDE4A, CCR5, JAK3, CTSC, RAB8B, ZBP1, POSTN, SYK, CIRBP, CYBA, APBB1IP, DOK2, TYROBP, HCLS1, CD48, TLR2, C1QA, SELPLG, C1S, FBLIM1, LTBP2, PIK3R1, ZC3HAV1, CORO1A, COX5A, INPP5D, PTK2B, SRGAP2, PTPN18, MID1IP1, LAPTM5, PDE4DIP, MERTK, LILRB4, HOPX, MFAP4, MAFB, ALOX5AP, CYCS, ASB2, MMACHC
GO:0017124~SH3 domain binding	SH3 domain binding	4	4.65116	0.0183219	WIPF1, INPP5D, HCLS1, CYBA
GO:0004715~non-membrane spanning protein tyrosine kinase activity	non-membrane spanning protein tyrosine kinase activity	3	3.48837	0.0195937	SYK, PTK2B, JAK3
GO:0042802~identical protein binding	identical protein binding	9	10.4651	0.0236348	PYCARD, STK10, C1QTNF2, TYROBP, CASP8, C1S, C1QTNF6, LCP1, CTSC
GO:0051015~actin filament binding	actin filament binding	4	4.65116	0.0240155	WIPF1, LCP1, AIF1, CORO1A
GO:0004713~protein tyrosine kinase activity	protein tyrosine kinase activity	4	4.65116	0.0244888	SYK, PTK2B, MERTK, JAK3
GO:0005102~receptor binding	receptor binding	6	6.97674	0.0248774	C1QTNF2, SELPLG, TYROBP, PTK2B, JAK3, RAB8B
GO:0001618~virus receptor activity	virus receptor activity	3	3.48837	0.0425553	SELPLG, ANPEP, CCR5
GO:0005068~transmembrane receptor protein tyrosine kinase adaptor activity	transmembrane receptor protein tyrosine kinase adaptor activity	2	2.32558	0.0458368	DOK2, PIK3R1
GO:0097153~cysteine-type endopeptidase activity involved in apoptotic process	cysteine-type endopeptidase activity involved in apoptotic process	2	2.32558	0.0591788	PYCARD, CASP8
GO:0009055~electron carrier activity	electron carrier activity	3	3.48837	0.0665119	CYCS, CYBA, COX5A
GO:0004872~receptor activity	receptor activity	4	4.65116	0.0815472	ANPEP, CD48, LILRB4, TLR2
GO:0043548~phosphatidylinositol 3-kinase binding	phosphatidylinositol 3-kinase binding	2	2.32558	0.0853126	PIK3R1, CORO1A
GO:0005178~integrin binding	integrin binding	3	3.48837	0.0867581	SYK, COL5A1, FERMT3

## Sheet: KEGG 
Term	term	Count	%	PValue	Genes
hsa04650:Natural killer cell mediated cytotoxicity	Natural killer cell mediated cytotoxicity	6	6.97674	0.000907374	TYROBP, SYK, RAC2, PTK2B, CD48, PIK3R1
hsa04611:Platelet activation	Platelet activation	6	6.97674	0.00120765	APBB1IP, SYK, COL5A1, COL5A2, PIK3R1, FERMT3
hsa04380:Osteoclast differentiation	Osteoclast differentiation	6	6.97674	0.00124981	TYROBP, SYK, NCF4, CYBA, PIK3R1, LILRB4
hsa05134:Legionellosis	Legionellosis	4	4.65116	0.00452099	PYCARD, CASP8, CYCS, TLR2
hsa05150:Staphylococcus aureus infection	Staphylococcus aureus infection	4	4.65116	0.00452099	C1QA, SELPLG, C1S, CFB
hsa05152:Tuberculosis	Tuberculosis	6	6.97674	0.0046473	CASP8, SYK, CYCS, LSP1, CORO1A, TLR2
hsa04670:Leukocyte transendothelial migration	Leukocyte transendothelial migration	5	5.81395	0.00553625	NCF4, RAC2, PTK2B, CYBA, PIK3R1
hsa04062:Chemokine signaling pathway	Chemokine signaling pathway	6	6.97674	0.00572977	RAC2, PTK2B, PIK3R1, CCR5, JAK3, CXCL16
hsa04664:Fc epsilon RI signaling pathway	Fc epsilon RI signaling pathway	4	4.65116	0.00859786	SYK, INPP5D, RAC2, PIK3R1
hsa04662:B cell receptor signaling pathway	B cell receptor signaling pathway	4	4.65116	0.00894994	SYK, INPP5D, RAC2, PIK3R1
hsa05161:Hepatitis B	Hepatitis B	5	5.81395	0.0123611	CASP8, PTK2B, CYCS, PIK3R1, TLR2
hsa04666:Fc gamma R-mediated phagocytosis	Fc gamma R-mediated phagocytosis	4	4.65116	0.0152572	SYK, INPP5D, RAC2, PIK3R1
hsa04151:PI3K-Akt signaling pathway	PI3K-Akt signaling pathway	7	8.13953	0.0193235	SYK, COL5A1, COL5A2, DDIT4, PIK3R1, JAK3, TLR2
hsa05142:Chagas disease (American trypanosomiasis)	Chagas disease (American trypanosomiasis)	4	4.65116	0.0267588	C1QA, CASP8, PIK3R1, TLR2
hsa05146:Amoebiasis	Amoebiasis	4	4.65116	0.0281063	COL5A1, COL5A2, PIK3R1, TLR2
hsa05145:Toxoplasmosis	Toxoplasmosis	4	4.65116	0.0309086	CASP8, CYCS, CCR5, TLR2
hsa05203:Viral carcinogenesis	Viral carcinogenesis	5	5.81395	0.0382223	CASP8, SYK, PIK3R1, CCR5, JAK3
hsa05416:Viral myocarditis	Viral myocarditis	3	3.48837	0.0490533	CASP8, RAC2, CYCS
hsa05210:Colorectal cancer	Colorectal cancer	3	3.48837	0.0570007	RAC2, CYCS, PIK3R1
hsa04210:Apoptosis	Apoptosis	3	3.48837	0.0570007	CASP8, CYCS, PIK3R1
hsa04145:Phagosome	Phagosome	4	4.65116	0.0665855	NCF4, CYBA, CORO1A, TLR2
hsa04932:Non-alcoholic fatty liver disease (NAFLD)	Non-alcoholic fatty liver disease (NAFLD)	4	4.65116	0.0676479	CASP8, CYCS, PIK3R1, COX5A
hsa04610:Complement and coagulation cascades	Complement and coagulation cascades	3	3.48837	0.0688212	C1QA, C1S, CFB
hsa05140:Leishmaniasis	Leishmaniasis	3	3.48837	0.0723365	NCF4, CYBA, TLR2
hsa05133:Pertussis	Pertussis	3	3.48837	0.0795384	PYCARD, C1QA, C1S
hsa05010:Alzheimer's disease	Alzheimer's disease	4	4.65116	0.0868786	CASP8, CYCS, COX5A, ATP5G1
