# Supplementary material for: Comprehensive analysis of miRNA–mRNA regulatory network and potential drugs in chronic chagasic cardiomyopathy across human and mouse
Source: BMC Med Genomics. 2021 Nov 29;14:283. doi: 10.1186/s12920-021-01134-3 (PMC8628461; doi:10.1186/s12920-021-01134-3)
Supplement: Supplementary file 5 — Additional file 5. miRNAs in the miRNA-mRNA Network [file 12920_2021_1134_MOESM5_ESM.xlsx]

## Sheet: miRNet
miR_id	gene
hsa-let-7b-5p	RAC2
hsa-let-7b-5p	ARHGDIB
hsa-let-7e-5p	LCP1
hsa-miR-103a-3p	CD48
hsa-miR-106a-5p	CD48
hsa-miR-107	RAC2
hsa-miR-107	CD48
hsa-miR-10b-5p	HCLS1
hsa-miR-1226-3p	CD48
hsa-miR-124-3p	RAC2
hsa-miR-124-3p	LAPTM5
hsa-miR-124-3p	ARHGDIB
hsa-miR-1254	LCP1
hsa-miR-126-3p	LAPTM5
hsa-miR-1271-5p	CD48
hsa-miR-1273e	LAPTM5
hsa-miR-1275	FERMT3
hsa-miR-128-3p	LCP1
hsa-miR-1291	RAC2
hsa-miR-129-2-3p	RAC2
hsa-miR-129-2-3p	CORO1A
hsa-miR129-2-3p	ARHGDIB
hsa-miR-129-5p	LAPTM5
hsa-miR-1301-3p	ARHGDIB
hsa-miR-1306-3p	RAC2
hsa-miR-130b-3p	CORO1A
hsa-miR-130b-5p	CD48
hsa-miR-130b-5p	ARHGDIB
hsa-miR-1343-3p	CORO1A
hsa-miR-1-3p	RAC2
hsa-miR-1-3p	LCP1
hsa-miR-1-3p	LAPTM5
hsa-miR-141-5p	ARHGDIB
hsa-miR-142-3p	HCLS1
hsa-miR-146a-5p	TYROBP
hsa-miR-146a-5p	CORO1A
hsa-miR-148a-5p	CD48
hsa-miR-151a-3p	LCP1
hsa-miR-151a-5p	LAPTM5
hsa-miR-151b	LAPTM5
hsa-miR-155-5p	RAC2
hsa-miR-155-5p	LCP1
hsa-miR-155-5p	LAPTM5
hsa-miR-155-5p	FERMT3
hsa-miR-155-5p	CORO1A
hsa-miR-155-5p	ARHGDIB
hsa-miR-16-1-3p	CD48
hsa-miR-16-5p	RAC2
hsa-miR-16-5p	LAPTM5
hsa-miR-16-5p	ARHGDIB
hsa-miR-17-3p	RAC2
hsa-miR-17-3p	ARHGDIB
hsa-miR-181a-5p	LCP1
hsa-miR-181b-5p	CD48
hsa-miR-181d-5p	CD48
hsa-miR-182-5p	CD48
hsa-miR-185-5p	LCP1
hsa-miR-185-5p	CORO1A
hsa-miR-191-5p	FERMT3
hsa-miR-191-5p	ARHGDIB
hsa-miR-193b-3p	RAC2
hsa-miR-194-5p	RAC2
hsa-miR-200b-3p	ARHGDIB
hsa-miR-200c-3p	LCP1
hsa-miR-200c-3p	LAPTM5
hsa-miR-203a-3p	RAC2
hsa-miR-203a-3p	LCP1
hsa-miR-203a-3p	LAPTM5
hsa-miR-203a-3p	ARHGDIB
hsa-miR-205-5p	LCP1
hsa-miR-20a-3p	RAC2
hsa-miR-20a-5p	TYROBP
hsa-miR-20a-5p	RAC2
hsa-miR-210-3p	RAC2
hsa-miR-21-3p	FERMT3
hsa-miR-21-5p	ARHGDIB
hsa-miR-219a-5p	LAPTM5
hsa-miR-221-3p	FERMT3
hsa-miR-221-3p	CORO1A
hsa-miR-221-5p	FERMT3
hsa-miR-222-3p	CORO1A
hsa-miR-23b-3p	LAPTM5
hsa-miR-23b-3p	ARHGDIB
hsa-miR-24-3p	LCP1
hsa-miR-24-3p	HCLS1
hsa-miR-24-3p	CORO1A
hsa-miR-26a-5p	LAPTM5
hsa-miR-26a-5p	CD48
hsa-miR-26b-3p	ARHGDIB
hsa-miR-27a-3p	TYROBP
hsa-miR-27a-3p	NCF4
hsa-miR-27a-3p	NCF4
hsa-miR-27a-3p	CORO1A
hsa-miR-27a-3p	ARHGDIB
hsa-miR-27a-5p	FERMT3
hsa-miR-28-5p	NCF4
hsa-miR-28-5p	NCF4
hsa-miR-29b-2-5p	CD48
hsa-miR-30a-5p	LCP1
hsa-miR-30b-5p	LCP1
hsa-miR-30c-5p	LCP1
hsa-miR-30d-5p	LCP1
hsa-miR-30d-5p	FERMT3
hsa-miR-30d-5p	ARHGDIB
hsa-miR-30e-5p	LCP1
hsa-miR-3127-5p	LAPTM5
hsa-miR-3130-5p	LCP1
hsa-miR-3136-5p	RAC2
hsa-miR-32-5p	LCP1
hsa-miR-335-3p	LCP1
hsa-miR-335-5p	NCF4
hsa-miR-335-5p	LAPTM5
hsa-miR-33a-3p	CD48
hsa-miR-34a-5p	RAC2
hsa-miR-34a-5p	LCP1
hsa-miR-34a-5p	LAPTM5
hsa-miR-34a-5p	FERMT3
hsa-miR-34a-5p	CORO1A
hsa-miR-34a-5p	ARHGDIB
hsa-miR-34b-5p	LCP1
hsa-miR-34b-5p	ARHGDIB
hsa-miR-34c-5p	CD48
hsa-miR-34c-5p	ARHGDIB
hsa-miR-3605-5p	CD48
hsa-miR-3613-3p	LCP1
hsa-miR-3613-5p	CD48
hsa-miR-374a-5p	LCP1
hsa-miR-374a-5p	ARHGDIB
hsa-miR-3918	LAPTM5
hsa-miR-424-5p	LCP1
hsa-miR-424-5p	CD48
hsa-miR-429	RAC2
hsa-miR-429	LCP1
hsa-miR-4446-3p	LAPTM5
hsa-miR-4487	NCF4
hsa-miR-4487	NCF4
hsa-miR-4496	ARHGDIB
hsa-miR-449a	ARHGDIB
hsa-miR-449b-5p	ARHGDIB
hsa-miR-452-5p	LCP1
hsa-miR-4656	LAPTM5
hsa-miR-4677-3p	LAPTM5
hsa-miR-4680-3p	LAPTM5
hsa-miR-4802-3p	CORO1A
hsa-miR-484	HCLS1
hsa-miR-500a-5p	CD48
hsa-miR-500b-5p	LCP1
hsa-miR-513b-5p	CD48
hsa-miR-517a-3p	LCP1
hsa-miR-520a-3p	LCP1
hsa-miR-520c-3p	LCP1
hsa-miR-522-5p	ARHGDIB
hsa-miR-542-3p	CD48
hsa-miR-548h-3p	LCP1
hsa-miR-548l	CD48
hsa-miR-548o-3p	LCP1
hsa-miR-548s	LAPTM5
hsa-miR-548z	LCP1
hsa-miR-574-5p	LCP1
hsa-miR-576-3p	ARHGDIB
hsa-miR-597-5p	LCP1
hsa-miR-615-3p	CORO1A
hsa-miR-625-5p	FERMT3
hsa-miR-6885-3p	LAPTM5
hsa-miR-7-5p	HCLS1
hsa-miR-7-5p	CORO1A
hsa-miR-877-5p	RAC2
hsa-miR-92a-2-5p	ARHGDIB
hsa-miR-941	LCP1
hsa-miR-942-5p	LAPTM5
hsa-miR-942-5p	CD48
hsa-miR-95-3p	CORO1A
hsa-miR-96-5p	CD48

## Sheet: miRNA target 2 more hub gene
source	target
CD48	hsa-miR-942-5p
LAPTM5	hsa-miR-942-5p
CORO1A	hsa-miR-7-5p
HCLS1	hsa-miR-7-5p
LCP1	hsa-miR-429
RAC2	hsa-miR-429
CD48	hsa-miR-424-5p
LCP1	hsa-miR-424-5p
ARHGDIB	hsa-miR-374a-5p
LCP1	hsa-miR-374a-5p
ARHGDIB	hsa-miR-34c-5p
CD48	hsa-miR-34c-5p
ARHGDIB	hsa-miR-34b-5p
LCP1	hsa-miR-34b-5p
ARHGDIB	hsa-miR-34a-5p
CORO1A	hsa-miR-34a-5p
FERMT3	hsa-miR-34a-5p
LAPTM5	hsa-miR-34a-5p
LCP1	hsa-miR-34a-5p
RAC2	hsa-miR-34a-5p
LAPTM5	hsa-miR-335-5p
NCF4	hsa-miR-335-5p
ARHGDIB	hsa-miR-30d-5p
FERMT3	hsa-miR-30d-5p
LCP1	hsa-miR-30d-5p
ARHGDIB	hsa-miR-27a-3p
CORO1A	hsa-miR-27a-3p
NCF4	hsa-miR-27a-3p
TYROBP	hsa-miR-27a-3p
CD48	hsa-miR-26a-5p
LAPTM5	hsa-miR-26a-5p
CORO1A	hsa-miR-24-3p
HCLS1	hsa-miR-24-3p
LCP1	hsa-miR-24-3p
ARHGDIB	hsa-miR-23b-3p
LAPTM5	hsa-miR-23b-3p
CORO1A	hsa-miR-221-3p
FERMT3	hsa-miR-221-3p
RAC2	hsa-miR-20a-5p
TYROBP	hsa-miR-20a-5p
ARHGDIB	hsa-miR-203a-3p
LAPTM5	hsa-miR-203a-3p
LCP1	hsa-miR-203a-3p
RAC2	hsa-miR-203a-3p
LAPTM5	hsa-miR-200c-3p
LCP1	hsa-miR-200c-3p
ARHGDIB	hsa-miR-191-5p
FERMT3	hsa-miR-191-5p
CORO1A	hsa-miR-185-5p
LCP1	hsa-miR-185-5p
ARHGDIB	hsa-miR-17-3p
RAC2	hsa-miR-17-3p
ARHGDIB	hsa-miR-16-5p
LAPTM5	hsa-miR-16-5p
RAC2	hsa-miR-16-5p
ARHGDIB	hsa-miR-155-5p
CORO1A	hsa-miR-155-5p
FERMT3	hsa-miR-155-5p
LAPTM5	hsa-miR-155-5p
LCP1	hsa-miR-155-5p
RAC2	hsa-miR-155-5p
CORO1A	hsa-miR-146a-5p
TYROBP	hsa-miR-146a-5p
LAPTM5	hsa-miR-1-3p
LCP1	hsa-miR-1-3p
RAC2	hsa-miR-1-3p
ARHGDIB	hsa-miR-130b-5p
CD48	hsa-miR-130b-5p
ARHGDIB	hsa-miR-129-2-3p
CORO1A	hsa-miR-129-2-3p
RAC2	hsa-miR-129-2-3p
ARHGDIB	hsa-miR-124-3p
LAPTM5	hsa-miR-124-3p
RAC2	hsa-miR-124-3p
CD48	hsa-miR-107
RAC2	hsa-miR-107
ARHGDIB	hsa-let-7b-5p
RAC2	hsa-let-7b-5p

## Sheet: miRDB,Targetscan,miRwalk
miRNA	gene
hsa-miR-26a-2-3p	LAPTM5
hsa-miR-6732-5p	LAPTM5
hsa-miR-330-3p	LAPTM5
hsa-miR-5006-5p	LAPTM5
hsa-miR-4690-5p	LAPTM5
hsa-miR-4539	LAPTM5
hsa-miR-6857-3p	LAPTM5
hsa-miR-7515	LAPTM5
hsa-miR-4656	LAPTM5
hsa-miR-1272	LAPTM5
hsa-miR-3127-5p	LAPTM5
hsa-miR-892c-3p	LAPTM5
hsa-miR-1180-5p	LAPTM5
hsa-miR-6793-5p	LAPTM5
hsa-miR-4439	LAPTM5
hsa-miR-550a-5p	LAPTM5
hsa-miR-7977	LAPTM5
hsa-miR-6894-3p	LAPTM5
hsa-miR-6736-3p	LAPTM5
hsa-miR-4492	LAPTM5
hsa-miR-550a-3-5p	LAPTM5
hsa-miR-6501-3p	LAPTM5
hsa-miR-6835-5p	LAPTM5
hsa-miR-224-3p	LAPTM5
hsa-miR-452-5p	LAPTM5
hsa-miR-7114-3p	LAPTM5
hsa-miR-4446-3p	LAPTM5
hsa-miR-4724-5p	LAPTM5
hsa-miR-3136-5p	LAPTM5
hsa-miR-888-3p	LAPTM5
hsa-miR-2682-5p	LCP1
hsa-miR-522-5p	LCP1
hsa-miR-518d-5p	LCP1
hsa-miR-3975	LCP1
hsa-miR-5002-5p	LCP1
hsa-miR-6794-5p	LCP1
hsa-miR-518e-5p	LCP1
hsa-miR-885-5p	LCP1
hsa-miR-1301-5p	LCP1
hsa-miR-6735-5p	LCP1
hsa-miR-4436b-3p	LCP1
hsa-miR-4721	LCP1
hsa-miR-6782-5p	LCP1
hsa-miR-4632-5p	LCP1
hsa-miR-518a-5p	LCP1
hsa-miR-527	LCP1
hsa-miR-519a-5p	LCP1
hsa-miR-518f-5p	LCP1
hsa-miR-6750-5p	LCP1
hsa-miR-6795-5p	LCP1
hsa-miR-517-5p	LCP1
hsa-miR-4278	LCP1
hsa-miR-647	LCP1
hsa-miR-6505-5p	LCP1
hsa-miR-6867-5p	LCP1
hsa-miR-523-5p	LCP1
hsa-miR-6502-5p	LCP1
hsa-miR-4492	LCP1
hsa-miR-6083	LCP1
hsa-miR-15a-5p	LCP1
hsa-miR-619-3p	LCP1
hsa-miR-195-5p	LCP1
hsa-miR-520c-5p	LCP1
hsa-miR-4716-3p	LCP1
hsa-miR-760	LCP1
hsa-miR-1827	LCP1
hsa-miR-6822-5p	LCP1
hsa-miR-3136-5p	LCP1
hsa-miR-218-1-3p	LCP1
hsa-miR-1910-3p	LCP1
hsa-miR-519b-5p	LCP1
hsa-miR-6879-5p	LCP1
hsa-miR-3614-3p	LCP1
hsa-miR-1251-3p	LCP1
hsa-miR-519c-5p	LCP1
hsa-miR-16-5p	LCP1
hsa-miR-4502	LCP1
hsa-miR-5196-5p	HCLS1
hsa-miR-4533	HCLS1
hsa-miR-4651	HCLS1
hsa-miR-6758-5p	HCLS1
hsa-miR-6819-5p	HCLS1
hsa-miR-6165	HCLS1
hsa-miR-552-3p	HCLS1
hsa-miR-5787	CORO1A
hsa-miR-4481	CORO1A
hsa-miR-4455	CORO1A
hsa-miR-30b-3p	CORO1A
hsa-miR-6785-5p	CORO1A
hsa-miR-6716-5p	CORO1A
hsa-miR-4758-5p	CORO1A
hsa-miR-6817-5p	CORO1A
hsa-miR-7854-3p	CORO1A
hsa-miR-4505	CORO1A
hsa-miR-6766-5p	CD48
hsa-miR-181d-5p	CD48
hsa-miR-6508-5p	CD48
hsa-miR-3074-3p	CD48
hsa-miR-3176	CD48
hsa-miR-31-5p	CD48
hsa-miR-3922-3p	CD48
hsa-miR-33a-3p	CD48
hsa-miR-6756-5p	CD48
hsa-miR-4518	TYROBP
hsa-miR-4430	TYROBP
hsa-miR-5192	TYROBP
hsa-miR-181c-3p	RAC2
hsa-miR-6130	RAC2
hsa-miR-6809-5p	RAC2
hsa-miR-4663	RAC2
hsa-miR-1207-5p	RAC2
hsa-miR-6129	RAC2
hsa-miR-7156-3p	RAC2
hsa-miR-4712-5p	RAC2
hsa-miR-4731-3p	RAC2
hsa-miR-3176	RAC2
hsa-miR-6090	RAC2
hsa-miR-571	RAC2
hsa-miR-6133	RAC2
hsa-miR-4510	RAC2
hsa-miR-3128	RAC2
hsa-miR-6756-5p	RAC2
hsa-miR-6792-5p	RAC2
hsa-miR-34c-5p	ARHGDIB
hsa-miR-6895-3p	ARHGDIB
hsa-miR-6766-5p	ARHGDIB
hsa-miR-2110	ARHGDIB
hsa-miR-4640-5p	ARHGDIB
hsa-miR-4534	ARHGDIB
hsa-miR-6809-5p	ARHGDIB
hsa-miR-4726-5p	ARHGDIB
hsa-miR-449a	ARHGDIB
hsa-miR-1909-3p	ARHGDIB
hsa-miR-1207-5p	ARHGDIB
hsa-miR-6129	ARHGDIB
hsa-miR-4763-3p	ARHGDIB
hsa-miR-6733-3p	ARHGDIB
hsa-miR-4757-5p	ARHGDIB
hsa-miR-3126-5p	ARHGDIB
hsa-miR-6782-5p	ARHGDIB
hsa-miR-6875-5p	ARHGDIB
hsa-miR-1291	ARHGDIB
hsa-miR-449b-5p	ARHGDIB
hsa-miR-8082	ARHGDIB
hsa-miR-578	ARHGDIB
hsa-miR-139-3p	ARHGDIB
hsa-miR-6722-3p	ARHGDIB
hsa-miR-6133	ARHGDIB
hsa-miR-92a-2-5p	ARHGDIB
hsa-miR-34a-5p	ARHGDIB
hsa-miR-555	ARHGDIB
hsa-miR-1236-5p	ARHGDIB
hsa-miR-6865-5p	ARHGDIB
hsa-miR-3922-3p	ARHGDIB
hsa-miR-3190-5p	ARHGDIB
hsa-miR-6756-5p	ARHGDIB
hsa-miR-4296	FERMT3
hsa-miR-661	FERMT3
hsa-miR-4697-3p	FERMT3
hsa-miR-3151-5p	FERMT3
hsa-miR-509-5p	FERMT3
hsa-miR-6748-5p	FERMT3
hsa-miR-4524b-3p	NCF4
hsa-miR-6852-3p	NCF4
hsa-miR-7111-3p	NCF4
hsa-miR-299-5p	NCF4
hsa-miR-3944-5p	NCF4
hsa-miR-4520-5p	NCF4
hsa-miR-3160-3p	NCF4
hsa-miR-1237-3p	NCF4
hsa-miR-4279	NCF4

## Sheet: 3miRNA
3miRNA			gene	miRNA
hsa-miR-34c-5p			ARHGDIB	hsa-miR-34c-5p
hsa-miR-34a-5p			CD48	hsa-miR-34c-5p
hsa-miR-16-5p			ARHGDIB	hsa-miR-34a-5p
			CORO1A	hsa-miR-34a-5p
			FERMT3	hsa-miR-34a-5p
			LAPTM5	hsa-miR-34a-5p
			LCP1	hsa-miR-34a-5p
			RAC2	hsa-miR-34a-5p
			ARHGDIB	hsa-miR-16-5p
			LAPTM5	hsa-miR-16-5p
			RAC2	hsa-miR-16-5p
