# Supplementary material for: Comprehensive analysis of miRNA–mRNA regulatory network and potential drugs in chronic chagasic cardiomyopathy across human and mouse
Source: BMC Med Genomics. 2021 Nov 29;14:283. doi: 10.1186/s12920-021-01134-3 (PMC8628461; doi:10.1186/s12920-021-01134-3)
Supplement: Supplementary file 6 — Additional file 6. Drugs that could reduce or increase the expression levels of Hub Genes [file 12920_2021_1134_MOESM6_ESM.xlsx]

## Sheet: 272drugs-CTD
drugs
(+)-JQ1 compound
(4-amino-1,4-dihydro-3-(2-pyridyl)-5-thioxo-1,2,4-triazole)copper(II)
1,2-dibromo-4-(1,2-dibromoethyl)cyclohexane
1,2-Dimethylhydrazine
1,2-dithiol-3-thione
1,3-butadiene
1-Methyl-4-phenylpyridinium
1-Naphthylisothiocyanate
2,2',4,4',5-brominated diphenyl ether
2',3,3',4',5-pentachloro-4-hydroxybiphenyl
2,3',4,4',5-pentachlorobiphenyl
2,3,4,5-Tetrahydro-7,8-dihydroxy-1-phenyl-1H-3-benzazepine
2,3,7,8-tetrachlorodibenzofuran
2,3-dibromopropyl-2,4,6-tribromophenyl ether
2,4-diaminotoluene
2-amino-1-methyl-6-phenylimidazo(4,5-b)pyridine
2-monochloropropanediol
3-(2-hydroxy-4-(2-methylnonan-2-yl)phenyl)cyclohexan-1-ol
3-(4'-hydroxy-3'-adamantylbiphenyl-4-yl)acrylic acid
3,4,5,3',4'-pentachlorobiphenyl
4,4'-diaminodiphenylmethane
4,4'-hexafluorisopropylidene diphenol
4-hydroxy-equilenin
9,10-Dimethyl-1,2-benzanthracene
abrine
acetamide
Acetaminophen
Acetylcysteine
Acetylglucosamine
Acrylamide
Aflatoxin B1
Air Pollutants
Allergens
alpha-Chlorohydrin
Aluminum
Amphetamine
amphotericin B, deoxycholate drug combination
Antirheumatic Agents
aristolochic acid I
Aristolochic Acids
Arsenic Trioxide
Arsenicals
Asbestos, Crocidolite
Ascorbic Acid
Aspirin
Atrazine
avobenzone
Aza Compounds
AZM551248
Beclomethasone
Benzo(a)pyrene
benzo(k)fluoranthene
Benzoates
beta-Naphthoflavone
bis(4-hydroxyphenyl)sulfone
bismuth tripotassium dicitrate
bisphenol A
bisphenol F
Bortezomib
Bromine
Buspirone
butyraldehyde
Cadmium
Cadmium Chloride
Caffeine
Calcitriol
Carbon Tetrachloride
CD 437
Celecoxib
Chenodeoxycholic Acid
Chlordecone
Chlorodiphenyl (54% Chlorine)
Chloroprene
Chlorpyrifos
chromium hexavalent ion
Cisplatin
Clofibrate
cobaltous chloride
Cocaine
Copper
Copper Sulfate
cotylenin A
cupric oxide
Cuprizone
Cyclophosphamide
Cyclosporine
cyproconazole
Cytarabine
Dactinomycin
Decitabine
deguelin
Demecolcine
Dexamethasone
Dextran Sulfate
Dextroamphetamine
dibenzothiophene
Dibutyl Phthalate
Dichlorodiphenyl Dichloroethylene
Diclofenac
dicyclanil
Dieldrin
Dietary Fats
Diethylhexyl Phthalate
Diethylstilbestrol
Dihydrotestosterone
dimethylarsinous acid
Dimethylnitrosamine
Diuron
Doxorubicin
Drugs, Chinese Herbal
Dust
Emodin
Endosulfan
entinostat
enzalutamide
epigallocatechin gallate
erucylphospho-N,N,N-trimethylpropylammonium
Estradiol
estradiol 17 beta-cypionate
estradiol 3-benzoate
Ethanol
Ethinyl Estradiol
Ethyl Methanesulfonate
ethylene dichloride
Etoposide
Fenretinide
Ferric Compounds
Finasteride
fipronil
Flavonoids
flusilazole
Flutamide
Folic Acid
folpet
Formaldehyde
Freund's Adjuvant
fullerene C60
genipin
Genistein
Gentamicins
Ginkgo biloba extract
Glafenine
Glucose
GSK-J4
hydrazine
Hydrogen Peroxide
hydroxyflutamide
Hypochlorous Acid
ICG 001
incobotulinumtoxinA
Indoles
Ionomycin
Isotretinoin
jinfukang
JP8 aviation fuel
Kainic Acid
Ketamine
Ketolides
Lead
lead acetate
lead nitrate
Leflunomide
lipopolysaccharide, E coli O55-B5
Lipopolysaccharides
Lithium Chloride
Manganese
manganese chloride
masitinib
Mercuric Chloride
Methotrexate
Methyl Methanesulfonate
Methylcholanthrene
methyleugenol
methylmercuric chloride
methylselenic acid
Mustard Gas
N-(2-(1,1'-bicyclopropyl)-2-ylphenyl)-3-(difluoromethyl)-1-methyl-1H-pyrazole-4-carboxamide
Nanotubes, Carbon
n-butoxyethanol
Nickel
nickel monoxide
Nicotine
nimesulide
nitrosobenzylmethylamine
N-Methyl-3,4-methylenedioxyamphetamine
N-nitrosomorpholine
N-Nitrosopyrrolidine
ochratoxin A
Oxycodone
Oxygen
Oxyquinoline
Palm Oil
Panobinostat
Paraquat
Particulate Matter
pentabromodiphenyl ether
pentanal
Pentosan Sulfuric Polyester
perfluorododecanoic acid
perfluorooctanoic acid
phenethyl isothiocyanate
Phenobarbital
Phenylmercuric Acetate
pirinixic acid
Plant Extracts
Plant Oils
potassium chromate(VI)
Potassium Dichromate
Progesterone
Progestins
propionaldehyde
Propylthiouracil
pyrachlostrobin
Quercetin
Rapeseed Oil
Resveratrol
Rotenone
Sarin
Silicon Dioxide
Silver
Simvastatin
SK&F 83959
Smoke
sodium arsenate
sodium arsenite
sodium bichromate
Sodium Dodecyl Sulfate
Sodium Fluoride
Sodium Selenite
Soman
Soot
squalestatin 1
Streptozocin
sulforaphane
Sulindac
Sunitinib
T-2 Toxin
tamibarotene
tanespimycin
Temozolomide
tert-Butylhydroperoxide
Testosterone
Tetrachlorodibenzodioxin
Tetradecanoylphorbol Acetate
Thapsigargin
tinuvin
titanium dioxide
Tobacco Smoke Pollution
Tretinoin
triadimefon
trichostatin A
Triclosan
trimellitic anhydride
Trinitrobenzenesulfonic Acid
triphenyl phosphate
triptonide
tris(1,3-dichloro-2-propyl)phosphate
Troglitazone
Tungsten
Tunicamycin
Urethane
Valproic Acid
Vanadates
Vancomycin
vinclozolin
Vincristine
vinylidene chloride
Vorinostat
Water Pollutants, Chemical
Zinc Sulfate
zirconium oxide
Zoledronic Acid

## Sheet: drug-gene interaction-CTD
ARHGDIB		CD48		CORO1A		FERMT3		HCLS1		LAPTM5		LCP1		NCF4		RAC2		TYROBP
increase expression	decrease expression	increase expression	decrease expression	increase expression	decrease expression	increase expression	decrease expression	increase expression	decrease expression	increase expression	decrease expression	increase expression	decrease expression	increase expression	decrease expression	increase expression	decrease expression	increase expression	decrease expression
Chemical Name	Chemical Name	Chemical Name	Chemical Name	Chemical Name	Chemical Name	Chemical Name	Chemical Name	Chemical Name	Chemical Name	Chemical Name	Chemical Name	Chemical Name	Chemical Name	Chemical Name	Chemical Name	Chemical Name	Chemical Name	Chemical Name	Chemical Name
1,2-Dimethylhydrazine	1,3-butadiene	1,2-Dimethylhydrazine	1,2-dithiol-3-thione	1,2-Dimethylhydrazine	1,2-dithiol-3-thione	acetamide	Antirheumatic Agents	1,2-Dimethylhydrazine	Antirheumatic Agents	1-Naphthylisothiocyanate	2',3,3',4',5-pentachloro-4-hydroxybiphenyl	1,2-dibromo-4-(1,2-dibromoethyl)cyclohexane	1-Methyl-4-phenylpyridinium	1,2-Dimethylhydrazine	1,3-butadiene	1,2-Dimethylhydrazine	1,3-butadiene	1,2-Dimethylhydrazine	9,10-Dimethyl-1,2-benzanthracene
1-Methyl-4-phenylpyridinium	abrine	1-Naphthylisothiocyanate	1,3-butadiene	2,2',4,4',5-brominated diphenyl ether	1,3-butadiene	Acrylamide	Benzo(a)pyrene	acetamide	Aspirin	3-(4'-hydroxy-3'-adamantylbiphenyl-4-yl)acrylic acid	Air Pollutants	1,2-Dimethylhydrazine	2,3-dibromopropyl-2,4,6-tribromophenyl ether	2,3',4,4',5-pentachlorobiphenyl	4,4'-diaminodiphenylmethane	1-Methyl-4-phenylpyridinium	2-monochloropropanediol	1-Naphthylisothiocyanate	Acrylamide
3-(2-hydroxy-4-(2-methylnonan-2-yl)phenyl)cyclohexan-1-ol	Acetaminophen	2,4-diaminotoluene	2',3,3',4',5-pentachloro-4-hydroxybiphenyl	2,3,4,5-Tetrahydro-7,8-dihydroxy-1-phenyl-1H-3-benzazepine	2',3,3',4',5-pentachloro-4-hydroxybiphenyl	Aflatoxin B1	bisphenol A	Acetaminophen	bisphenol A	4,4'-diaminodiphenylmethane	Aluminum	1-Naphthylisothiocyanate	Acetaminophen	2,4-diaminotoluene	Acetylcysteine	2-amino-1-methyl-6-phenylimidazo(4,5-b)pyridine	4,4'-diaminodiphenylmethane	4,4'-diaminodiphenylmethane	alpha-Chlorohydrin
4,4'-diaminodiphenylmethane	Acetylglucosamine	4,4'-diaminodiphenylmethane	Acetaminophen	acetamide	2,3,7,8-tetrachlorodibenzofuran	aristolochic acid I	Calcitriol	amphotericin B, deoxycholate drug combination	Chloroprene	acetamide	Antirheumatic Agents	4,4'-diaminodiphenylmethane	Aflatoxin B1	acetamide	Antirheumatic Agents	4,4'-diaminodiphenylmethane	alpha-Chlorohydrin	acetamide	Antirheumatic Agents
4,4'-hexafluorisopropylidene diphenol	Allergens	4-hydroxy-equilenin	alpha-Chlorohydrin	Acetaminophen	3,4,5,3',4'-pentachlorobiphenyl	bisphenol A	Cisplatin	aristolochic acid I	Dextroamphetamine	Aflatoxin B1	bis(4-hydroxyphenyl)sulfone	(4-amino-1,4-dihydro-3-(2-pyridyl)-5-thioxo-1,2,4-triazole)copper(II)	Antirheumatic Agents	Amphetamine	Asbestos, Crocidolite	acetamide	Antirheumatic Agents	Amphetamine	bisphenol A
9,10-Dimethyl-1,2-benzanthracene	Antirheumatic Agents	acetamide	Antirheumatic Agents	Aflatoxin B1	Antirheumatic Agents	Carbon Tetrachloride	Dibutyl Phthalate	Arsenicals	Flutamide	amphotericin B, deoxycholate drug combination	bisphenol A	abrine	Arsenic Trioxide	AZM551248	Benzo(a)pyrene	Aflatoxin B1	Arsenic Trioxide	amphotericin B, deoxycholate drug combination	Calcitriol
acetamide	Atrazine	Acrylamide	Benzo(a)pyrene	amphotericin B, deoxycholate drug combination	Atrazine	Chlorpyrifos	entinostat	Arsenic Trioxide	Folic Acid	aristolochic acid I	Copper	acetamide	Aza Compounds	Benzo(a)pyrene	bisphenol A	Aristolochic Acids	Benzo(a)pyrene	AZM551248	Copper
Aflatoxin B1	Benzo(a)pyrene	Ascorbic Acid	beta-Naphthoflavone	Arsenic Trioxide	Benzo(a)pyrene	Cisplatin	(+)-JQ1 compound	Benzo(a)pyrene	Freund's Adjuvant	Arsenic Trioxide	Cyclosporine	Acetaminophen	Benzo(a)pyrene	benzo(k)fluoranthene	Bortezomib	avobenzone	Bortezomib	Benzo(a)pyrene	Cyclosporine
Arsenic Trioxide	bisphenol A	AZM551248	Chloroprene	Atrazine	bisphenol A	Cuprizone	pirinixic acid	butyraldehyde	Lead	AZM551248	Dietary Fats	amphotericin B, deoxycholate drug combination	Buspirone	Cadmium Chloride	Chloroprene	Benzo(a)pyrene	Cadmium Chloride	benzo(k)fluoranthene	Decitabine
Ascorbic Acid	Buspirone	Benzoates	Dietary Fats	Beclomethasone	Cadmium Chloride	Dextran Sulfate	Troglitazone	Cadmium Chloride	potassium chromate(VI)	Benzo(a)pyrene	Doxorubicin	Arsenic Trioxide	Celecoxib	Chlorpyrifos	Copper	bisphenol A	Carbon Tetrachloride	bis(4-hydroxyphenyl)sulfone	Dietary Fats
Benzo(a)pyrene	Cadmium Chloride	bisphenol A	Diuron	Benzo(a)pyrene	Calcitriol	Endosulfan		Cuprizone	Tobacco Smoke Pollution	bis(4-hydroxyphenyl)sulfone	Ethinyl Estradiol	Aza Compounds	Chlorodiphenyl (54% Chlorine)	chromium hexavalent ion	Dieldrin	butyraldehyde	Chloroprene	bisphenol F	ethylene dichloride
bis(4-hydroxyphenyl)sulfone	CD 437	Carbon Tetrachloride	Flutamide	bismuth tripotassium dicitrate	Chenodeoxycholic Acid	Ethanol		Ethanol		bisphenol A	Fenretinide	AZM551248	Cisplatin	Cocaine	Dihydrotestosterone	Cadmium	Cisplatin	Bromine	Flutamide
bisphenol A	Chlordecone	Cisplatin	Folic Acid	bisphenol A	Chloroprene	Ketolides		fipronil		bisphenol F	Flutamide	Benzo(a)pyrene	Clofibrate	Cuprizone	(+)-JQ1 compound	Caffeine	Copper	Calcitriol	GSK-J4
bisphenol F	Chloroprene	cotylenin A	folpet	butyraldehyde	Copper	Nanotubes, Carbon		Gentamicins		Cadmium Chloride	Formaldehyde	bis(4-hydroxyphenyl)sulfone	Cyclosporine	Dichlorodiphenyl Dichloroethylene	Lipopolysaccharides	Chlorpyrifos	Doxorubicin	Carbon Tetrachloride	Lipopolysaccharides
butyraldehyde	Cisplatin	Cuprizone	(+)-JQ1 compound	Cadmium Chloride	deguelin	Nickel		Isotretinoin		Carbon Tetrachloride	genipin	bisphenol A	Dietary Fats	Diclofenac	Mercuric Chloride	Copper Sulfate	Finasteride	Cisplatin	Methotrexate
Carbon Tetrachloride	cobaltous chloride	Demecolcine	Methotrexate	Carbon Tetrachloride	Dietary Fats	Particulate Matter		Ketolides		Cuprizone	incobotulinumtoxinA	bisphenol F	enzalutamide	Ethinyl Estradiol	Methotrexate	cotylenin A	Flutamide	Cuprizone	Oxygen
Cyclophosphamide	Copper	Dimethylnitrosamine	Methyl Methanesulfonate	CD 437	Endosulfan	Soman		Methyl Methanesulfonate		Dextran Sulfate	Ionomycin	Cadmium Chloride	Ethinyl Estradiol	Ethyl Methanesulfonate	methylmercuric chloride	Cuprizone	(+)-JQ1 compound	Cyclophosphamide	Palm Oil
Dactinomycin	cupric oxide	Dust	Palm Oil	chromium hexavalent ion	Formaldehyde	Sunitinib		Mustard Gas		Dietary Fats	(+)-JQ1 compound	Carbon Tetrachloride	Ferric Compounds	lipopolysaccharide, E coli O55-B5	pentabromodiphenyl ether	cyproconazole	Methyl Methanesulfonate	Dexamethasone	pirinixic acid
Dextran Sulfate	Cytarabine	Ethinyl Estradiol	perfluorooctanoic acid	Cisplatin	fullerene C60	Tetrachlorodibenzodioxin		Nanotubes, Carbon		Dimethylnitrosamine	Lipopolysaccharides	Chlorpyrifos	flusilazole	manganese chloride	pirinixic acid	Diethylhexyl Phthalate	n-butoxyethanol	Diclofenac	Progesterone
Dibutyl Phthalate	Dietary Fats	Genistein	squalestatin 1	Dietary Fats	GSK-J4	Tobacco Smoke Pollution		Nickel		Emodin	Lipopolysaccharides	Cuprizone	Flutamide	Methotrexate	Propylthiouracil	Dimethylnitrosamine	nimesulide	dicyclanil	Tetrachlorodibenzodioxin
Diethylhexyl Phthalate	Diethylstilbestrol	Gentamicins	titanium dioxide	Ethinyl Estradiol	Hypochlorous Acid	Tretinoin		nickel monoxide		Estradiol	Nanotubes, Carbon	Cyclosporine	Folic Acid	Nanotubes, Carbon	Simvastatin	entinostat	N-Methyl-3,4-methylenedioxyamphetamine	Dietary Fats	Tungsten
Dimethylnitrosamine	Diuron	Ginkgo biloba extract	vinclozolin	Gentamicins	Methotrexate	trimellitic anhydride		Plant Extracts		estradiol 3-benzoate	Nanotubes, Carbon	dibenzothiophene	hydroxyflutamide	Nickel	sodium bichromate	epigallocatechin gallate	Oxycodone	Diethylstilbestrol	Valproic Acid
entinostat	Doxorubicin	Glafenine		(+)-JQ1 compound	Methyl Methanesulfonate	triptonide		Plant Oils		Ethanol	n-butoxyethanol	Dibutyl Phthalate	Indoles	Silicon Dioxide		erucylphospho-N,N,N-trimethylpropylammonium	pirinixic acid	Dimethylnitrosamine	Vancomycin
Ethinyl Estradiol	Drugs, Chinese Herbal	GSK-J4		Lipopolysaccharides	nickel monoxide	vinylidene chloride		Progesterone		Ethyl Methanesulfonate	Palm Oil	Diethylhexyl Phthalate	(+)-JQ1 compound	Soman		Formaldehyde	potassium chromate(VI)	entinostat
Etoposide	erucylphospho-N,N,N-trimethylpropylammonium	JP8 aviation fuel		masitinib	Oxygen			Quercetin		Flavonoids	pirinixic acid	Dihydrotestosterone	Nanotubes, Carbon	Soot		Gentamicins	Progesterone	Estradiol
Gentamicins	Flutamide	Ketolides		methylmercuric chloride	Palm Oil			Smoke		Formaldehyde	Progesterone	dimethylarsinous acid	nimesulide	tert-Butylhydroperoxide		Hydrogen Peroxide	Rapeseed Oil	estradiol 17 beta-cypionate
Isotretinoin	Formaldehyde	lead acetate		methylselenic acid	pirinixic acid			sodium arsenite		Gentamicins	Tetrachlorodibenzodioxin	Dimethylnitrosamine	Oxycodone	Tetrachlorodibenzodioxin		Isotretinoin	Sulindac	Ethinyl Estradiol
lead nitrate	Glucose	Lipopolysaccharides		Nickel	pyrachlostrobin			Sodium Dodecyl Sulfate		Isotretinoin	Tetradecanoylphorbol Acetate	Endosulfan	Palm Oil	titanium dioxide		methyleugenol	Temozolomide	Genistein
Leflunomide	hydrazine	Manganese		nitrosobenzylmethylamine	Rotenone			Soman		Ketamine	tinuvin	erucylphospho-N,N,N-trimethylpropylammonium	perfluorooctanoic acid	vinclozolin		methylmercuric chloride		Gentamicins
Lipopolysaccharides	ICG 001	manganese chloride		N-Methyl-3,4-methylenedioxyamphetamine	Sarin			T-2 Toxin		Ketolides	Tobacco Smoke Pollution	Ethanol	pirinixic acid	vinylidene chloride		Nanotubes, Carbon		Kainic Acid
methylmercuric chloride	jinfukang	Methylcholanthrene		N-nitrosomorpholine	Silicon Dioxide			Temozolomide		Lipopolysaccharides	Tretinoin	Gentamicins	Progesterone			Nickel		Ketolides
Methyl Methanesulfonate	(+)-JQ1 compound	Nanotubes, Carbon		pentanal	Simvastatin			titanium dioxide		Nickel	triphenyl phosphate	Indoles	Rotenone			nickel monoxide		Lipopolysaccharides
Nickel	Methotrexate	Nickel		Plant Extracts	SK&F 83959			Tobacco Smoke Pollution		N-Methyl-3,4-methylenedioxyamphetamine	Valproic Acid	lead acetate	sodium arsenite			Nicotine		Nanotubes, Carbon
perfluorododecanoic acid	Methyl Methanesulfonate	Pentosan Sulfuric Polyester		Resveratrol	Thapsigargin					Oxyquinoline	Vancomycin	Lithium Chloride	Temozolomide			N-Nitrosopyrrolidine		n-butoxyethanol
Phenylmercuric Acetate	nimesulide	Propylthiouracil		Silicon Dioxide	Tretinoin					Phenobarbital	Zinc Sulfate	Mustard Gas	Tobacco Smoke Pollution			ochratoxin A		Nickel
Potassium Dichromate	Oxycodone	Silicon Dioxide		sodium arsenite	tris(1,3-dichloro-2-propyl)phosphate					pyrachlostrobin		N-(2-(1,1'-bicyclopropyl)-2-ylphenyl)-3-(difluoromethyl)-1-methyl-1H-pyrazole-4-carboxamide	Triclosan			Panobinostat		pyrachlostrobin
propionaldehyde	Palm Oil	tert-Butylhydroperoxide		sodium bichromate	Tunicamycin					Quercetin		Nanotubes, Carbon	tris(1,3-dichloro-2-propyl)phosphate			Paraquat		Rotenone
Quercetin	pentabromodiphenyl ether	Tetrachlorodibenzodioxin		Soman	vinclozolin					Resveratrol		Nickel	Tungsten			Particulate Matter		Sodium Fluoride
Silicon Dioxide	phenethyl isothiocyanate	titanium dioxide		tamibarotene						Rotenone		Phenylmercuric Acetate	Urethane			pentanal		sulforaphane
Silver	Phenobarbital	Tungsten		Tetrachlorodibenzodioxin						Silicon Dioxide		Progesterone	Vancomycin			Propylthiouracil		tamibarotene
Sodium Fluoride	pirinixic acid	Vincristine		titanium dioxide						Smoke		pyrachlostrobin				Resveratrol		Tetrachlorodibenzodioxin
Temozolomide	potassium chromate(VI)	vinylidene chloride		Tretinoin						Soman		Silicon Dioxide				Rotenone		titanium dioxide
titanium dioxide	Progestins			triptonide						Streptozocin		Silver				Silicon Dioxide		Tretinoin
Tretinoin	sodium arsenate			Valproic Acid						tert-Butylhydroperoxide		tanespimycin				Smoke		Trinitrobenzenesulfonic Acid
Triclosan	sodium arsenite			vinylidene chloride						Testosterone		tert-Butylhydroperoxide				Sodium Selenite		Troglitazone
Trinitrobenzenesulfonic Acid	Sodium Dodecyl Sulfate									Tetrachlorodibenzodioxin		titanium dioxide				Soman		vinylidene chloride
Valproic Acid	sulforaphane									Tretinoin		trimellitic anhydride				tert-Butylhydroperoxide
	Sunitinib									triptonide		Trinitrobenzenesulfonic Acid				Tetrachlorodibenzodioxin
	Tobacco Smoke Pollution									vinclozolin		Valproic Acid				titanium dioxide
	tris(1,3-dichloro-2-propyl)phosphate									vinylidene chloride		Vanadates				Tobacco Smoke Pollution
	Valproic Acid									Water Pollutants, Chemical		Zoledronic Acid				Tretinoin
	Vancomycin															triadimefon
	Vorinostat															trichostatin A
	zirconium oxide															triptonide
																Tunicamycin
																Valproic Acid
																vinclozolin

## Sheet: drugs target more than 3hubgen
49 drugs				gene	drug	interaction
Antirheumatic Agents				ARHGDIB	1,2-Dimethylhydrazine	down
acetamide				CD48	1,2-Dimethylhydrazine	up
bisphenol A				CORO1A	1,2-Dimethylhydrazine	down
Gentamicins				HCLS1	1,2-Dimethylhydrazine	up
pirinixic acid				LCP1	1,2-Dimethylhydrazine	down
1,2-Dimethylhydrazine				NCF4	1,2-Dimethylhydrazine	up
Flutamide				RAC2	1,2-Dimethylhydrazine	down
Ethinyl Estradiol				TYROBP	1,2-Dimethylhydrazine	up
Cisplatin				ARHGDIB	1,3-butadiene	down
Arsenic Trioxide				CD48	1,3-butadiene	up
Dietary Fats				CORO1A	1,3-butadiene	down
Palm Oil				NCF4	1,3-butadiene	down
Valproic Acid				RAC2	1,3-butadiene	down
Aflatoxin B1				ARHGDIB	acetamide	up
Dimethylnitrosamine				CD48	acetamide	up
Lipopolysaccharides				CORO1A	acetamide	up
vinylidene chloride				FERMT3	acetamide	up
Tretinoin				HCLS1	acetamide	down
Chloroprene				LAPTM5	acetamide	down
Progesterone				LCP1	acetamide	down
Rotenone				NCF4	acetamide	down
Ketolides				RAC2	acetamide	up
vinclozolin				TYROBP	acetamide	down
Acetaminophen				ARHGDIB	Acetaminophen	up
Methotrexate				CD48	Acetaminophen	down
1,3-butadiene				CORO1A	Acetaminophen	down
Ethanol				HCLS1	Acetaminophen	up
pyrachlostrobin				LCP1	Acetaminophen	up
bisphenol F				CD48	Acrylamide	up
Vancomycin				FERMT3	Acrylamide	up
Isotretinoin				TYROBP	Acrylamide	down
Formaldehyde				ARHGDIB	Aflatoxin B1	up
triptonide				CORO1A	Aflatoxin B1	down
sodium arsenite				FERMT3	Aflatoxin B1	down
Temozolomide				LAPTM5	Aflatoxin B1	up
Chlorpyrifos				LCP1	Aflatoxin B1	up
butyraldehyde				RAC2	Aflatoxin B1	up
entinostat				ARHGDIB	Antirheumatic Agents	up
Cyclosporine				CD48	Antirheumatic Agents	down
Quercetin				CORO1A	Antirheumatic Agents	up
Resveratrol				FERMT3	Antirheumatic Agents	up
Doxorubicin				HCLS1	Antirheumatic Agents	down
Dextran Sulfate				LAPTM5	Antirheumatic Agents	down
Folic Acid				LCP1	Antirheumatic Agents	up
nimesulide				NCF4	Antirheumatic Agents	up
Calcitriol				RAC2	Antirheumatic Agents	up
Acrylamide				TYROBP	Antirheumatic Agents	down
Propylthiouracil				ARHGDIB	Arsenic Trioxide	up
Oxyquinoline				CORO1A	Arsenic Trioxide	down
				HCLS1	Arsenic Trioxide	down
				LAPTM5	Arsenic Trioxide	down
				LCP1	Arsenic Trioxide	down
				RAC2	Arsenic Trioxide	down
				ARHGDIB	bisphenol A	up
				CD48	bisphenol A	up
				CORO1A	bisphenol A	down
				FERMT3	bisphenol A	up
				HCLS1	bisphenol A	down
				LAPTM5	bisphenol A	up
				LCP1	bisphenol A	down
				NCF4	bisphenol A	up
				RAC2	bisphenol A	up
				TYROBP	bisphenol A	up
				ARHGDIB	bisphenol F	up
				LAPTM5	bisphenol F	down
				LCP1	bisphenol F	down
				TYROBP	bisphenol F	up
				ARHGDIB	butyraldehyde	up
				CORO1A	butyraldehyde	up
				HCLS1	butyraldehyde	up
				RAC2	butyraldehyde	down
				CORO1A	Calcitriol	down
				FERMT3	Calcitriol	down
				TYROBP	Calcitriol	down
				ARHGDIB	Chloroprene	up
				CD48	Chloroprene	down
				CORO1A	Chloroprene	down
				HCLS1	Chloroprene	down
				NCF4	Chloroprene	down
				RAC2	Chloroprene	up
				FERMT3	Chlorpyrifos	up
				LCP1	Chlorpyrifos	up
				NCF4	Chlorpyrifos	up
				RAC2	Chlorpyrifos	down
				ARHGDIB	Cisplatin	down
				CD48	Cisplatin	up
				CORO1A	Cisplatin	down
				FERMT3	Cisplatin	down
				LCP1	Cisplatin	down
				RAC2	Cisplatin	up
				TYROBP	Cisplatin	up
				LAPTM5	Cyclosporine	up
				LCP1	Cyclosporine	up
				TYROBP	Cyclosporine	up
				ARHGDIB	Dextran Sulfate	up
				FERMT3	Dextran Sulfate	up
				LAPTM5	Dextran Sulfate	down
				ARHGDIB	Dietary Fats	up
				CD48	Dietary Fats	down
				CORO1A	Dietary Fats	up
				LAPTM5	Dietary Fats	down
				LCP1	Dietary Fats	up
				TYROBP	Dietary Fats	down
				ARHGDIB	Dimethylnitrosamine	up
				CD48	Dimethylnitrosamine	up
				LAPTM5	Dimethylnitrosamine	down
				LCP1	Dimethylnitrosamine	up
				RAC2	Dimethylnitrosamine	down
				TYROBP	Dimethylnitrosamine	up
				ARHGDIB	Doxorubicin	up
				LAPTM5	Doxorubicin	up
				RAC2	Doxorubicin	up
				ARHGDIB	entinostat	up
				FERMT3	entinostat	up
				RAC2	entinostat	up
				TYROBP	entinostat	up
				FERMT3	Ethanol	up
				HCLS1	Ethanol	down
				LAPTM5	Ethanol	down
				LCP1	Ethanol	up
				ARHGDIB	Ethinyl Estradiol	down
				CD48	Ethinyl Estradiol	up
				CORO1A	Ethinyl Estradiol	down
				LAPTM5	Ethinyl Estradiol	down
				LCP1	Ethinyl Estradiol	down
				NCF4	Ethinyl Estradiol	up
				TYROBP	Ethinyl Estradiol	down
				ARHGDIB	Flutamide	down
				CD48	Flutamide	down
				HCLS1	Flutamide	up
				LAPTM5	Flutamide	up
				LCP1	Flutamide	down
				RAC2	Flutamide	up
				TYROBP	Flutamide	down
				CD48	Folic Acid	down
				HCLS1	Folic Acid	up
				LCP1	Folic Acid	up
				ARHGDIB	Formaldehyde	up
				CORO1A	Formaldehyde	up
				LAPTM5	Formaldehyde	up
				RAC2	Formaldehyde	up
				ARHGDIB	Gentamicins	down
				CD48	Gentamicins	up
				CORO1A	Gentamicins	down
				HCLS1	Gentamicins	up
				LAPTM5	Gentamicins	down
				LCP1	Gentamicins	up
				RAC2	Gentamicins	up
				TYROBP	Gentamicins	down
				ARHGDIB	Isotretinoin	up
				HCLS1	Isotretinoin	up
				LAPTM5	Isotretinoin	down
				RAC2	Isotretinoin	up
				CD48	Ketolides	up
				FERMT3	Ketolides	up
				HCLS1	Ketolides	down
				LAPTM5	Ketolides	up
				TYROBP	Ketolides	down
				ARHGDIB	Lipopolysaccharides	down
				CD48	Lipopolysaccharides	down
				CORO1A	Lipopolysaccharides	down
				LAPTM5	Lipopolysaccharides	down
				NCF4	Lipopolysaccharides	down
				TYROBP	Lipopolysaccharides	up
				ARHGDIB	Methotrexate	down
				CD48	Methotrexate	up
				CORO1A	Methotrexate	down
				NCF4	Methotrexate	down
				TYROBP	Methotrexate	down
				ARHGDIB	nimesulide	up
				LCP1	nimesulide	up
				RAC2	nimesulide	up
				LAPTM5	Oxyquinoline	down
				ARHGDIB	Palm Oil	down
				CD48	Palm Oil	down
				CORO1A	Palm Oil	up
				LAPTM5	Palm Oil	down
				LCP1	Palm Oil	down
				TYROBP	Palm Oil	down
				ARHGDIB	pirinixic acid	up
				CORO1A	pirinixic acid	down
				FERMT3	pirinixic acid	down
				LAPTM5	pirinixic acid	up
				LCP1	pirinixic acid	up
				NCF4	pirinixic acid	down
				RAC2	pirinixic acid	up
				TYROBP	pirinixic acid	down
				HCLS1	Progesterone	up
				LAPTM5	Progesterone	down
				LCP1	Progesterone	down
				RAC2	Progesterone	up
				TYROBP	Progesterone	down
				CD48	Propylthiouracil	down
				NCF4	Propylthiouracil	down
				RAC2	Propylthiouracil	up
				CORO1A	pyrachlostrobin	up
				LAPTM5	pyrachlostrobin	up
				LCP1	pyrachlostrobin	down
				TYROBP	pyrachlostrobin	up
				ARHGDIB	Quercetin	down
				HCLS1	Quercetin	down
				LAPTM5	Quercetin	down
				CORO1A	Resveratrol	up
				LAPTM5	Resveratrol	up
				RAC2	Resveratrol	up
				CORO1A	Rotenone	up
				LAPTM5	Rotenone	down
				LCP1	Rotenone	down
				RAC2	Rotenone	up
				TYROBP	Rotenone	up
				ARHGDIB	sodium arsenite	down
				CORO1A	sodium arsenite	up
				HCLS1	sodium arsenite	up
				LCP1	sodium arsenite	up
				ARHGDIB	Temozolomide	down
				HCLS1	Temozolomide	up
				LCP1	Temozolomide	up
				RAC2	Temozolomide	up
				ARHGDIB	Tretinoin	up
				CORO1A	Tretinoin	down
				FERMT3	Tretinoin	down
				LAPTM5	Tretinoin	up
				RAC2	Tretinoin	down
				TYROBP	Tretinoin	up
				CORO1A	triptonide	down
				FERMT3	triptonide	up
				LAPTM5	triptonide	down
				RAC2	triptonide	up
				ARHGDIB	Valproic Acid	down
				CORO1A	Valproic Acid	up
				LAPTM5	Valproic Acid	up
				LCP1	Valproic Acid	down
				RAC2	Valproic Acid	down
				TYROBP	Valproic Acid	down
				ARHGDIB	Vancomycin	up
				LAPTM5	Vancomycin	down
				LCP1	Vancomycin	up
				TYROBP	Vancomycin	up
				CD48	vinclozolin	down
				CORO1A	vinclozolin	up
				LAPTM5	vinclozolin	up
				NCF4	vinclozolin	down
				RAC2	vinclozolin	up
				CD48	vinylidene chloride	up
				CORO1A	vinylidene chloride	down
				FERMT3	vinylidene chloride	up
				LAPTM5	vinylidene chloride	down
				NCF4	vinylidene chloride	down
				TYROBP	vinylidene chloride	down

## Sheet: 658drugs-L1000
658drugs
ornidazole
cortisone
meclocycline
practolol
BRD-K63784565
dihydroergotamine
VU-0415374-1
6-aminochrysene
minaprine
timolol
nicergoline
ipratropium
fluoropyruvate
resorcinol
brimonidine
buspirone
MRS-1754
MDL-73005EF
omeprazole
rosmarinic-acid
noscapine
piceid
finasteride
BRD-K48969316
sulfafurazole
CGP-12177
W-9
GSK-1904529A
chloroquine
MRS-1334
tenovins
BRD-K54331210
lorazepam
oligomycin-a
rofecoxib
thenoyltrifluoroacetone
benzbromarone
thioperamide
cladribine
nabumetone
K3644
anastrozole
farnesol
carprofen
PSB-1115
diprotin-a
alaproclate
BRD-K91781484
BIX-01338
hydrastine
clobenpropit
parbendazole
S-14506
BRD-A41630653
thapsigargin
reserpic-acid
W-5
entecavir
larixinic-acid
BRD-K79511609
gabazine
quinine
PT-630
YS-035
CGP-52432
dihydrodeoxygedunin
equilin
forskolin
toremifene
dicycloverine
BRD-K77690805
anandamide
PETCM
carmoxirole
NS-1619
STO-609
ST-91
propentofylline
repaglinide
oxotremorine
nomegestrol
LY-341495
streptozotocin
BAY-11-7821
ebelactone-b
griseofulvin
mead-acid
idebenone
CITCO
epigallocatechin
estropipate
L-689560
acadesine
diethylstilbestrol
clobetasol
tyrphostin-B44
azacitidine
tubocurarine
bisphenol-a
docetaxel
hymecromone
tomelukast
EHNA
ketotifen
pergolide
indirubin
GR-46611
nitrazepam
depomedrol
reboxetine
thiotepa
pantoprazole
MK-212
QX-314
cefatrizine
BRL-37344
BRD-K71427192
BMS-191011
anabasine
alisertib
carbinoxamine
fludarabine
zosuquidar
eliprodil
equol
atracurium
3-amino-benzamide
SRT-1720
UCL-2077
tibolone
L-165041
felbamate
mammea-a
indinavir
BRD-K21009077
BRD-K00256256
SR-142948
metolazone
palmitoylethanolamide
kitasamycin
quinisocaine
eriodictyol
betamethasone
ciclacillin
tolbutamide
BRD-A80383043
fenbufen
ifenprodil
BRD-K32656671
betaxolol
aprepitant
nizatidine
4-(2-Amino-ethyl)-benzenesulfonamide
BRD-K59222562
atovaquone
proxyfan
BRD-K91691979
erlotinib
emetine
valaciclovir
dopamine
myricetin
digoxin
4-hydroxy-2-nonenal
atorvastatin
desoxypeganine
cinanserin
terazosin
treprostinil
clebopride
heliotrine
BH3I-1
parecoxib
acitretin
nicardipine
naftidrofuryl
racecadotril
piperidolate
glycodeoxycholic-acid
vincristine
ipriflavone
Ala-Ala-Phe-CMK
syrosingopine
escitalopram
fursultiamine
etodolac
BRD-A97035593
cisapride
hydralazine
alrestatin
prestwick-559
alfaxalone
methylprednisolone
dexamethasone
nefopam
oxfendazole
BRD-A69470004
picotamide
latanoprost
mepireserpate
SB-205607
L-693403
mexiletine
BMS-641988
TTNPB
lobaric-acid
DNQX
prostaglandin-a1
epothilone
SB-225002
DH-97
xylazine
nateglinide
zolpidem
prednisolone
nevirapine
SRC-kinase-inhibitor-II
salicin
galantamine
sibutramine
aminomethyltransferase
meloxicam
pseudopelletierine
rescinnamine
ozagrel
AC-55649
maackiain
BRD-A61599461
losartan
EBPC
SU-4312
dextromethorphan
felodipine
GBR-12783
SR-95639A
AMN-082
loxapine
mianserin
BU-239
prostaglandin-b2
fluconazole
atenolol
warfarin
pregnenolone
seneciphylline
SB-221284
guanabenz
loreclezole
meropenem
naphazoline
moexipril
progesterone
CAY-10577
scopolamine
carbenoxolone
pentoxifylline
CGP-13501
YM-298198
enalaprilat
epirizole
primidone
BRD-K70693222
lopinavir
triamterene
U-99194
zaprinast
carmofur
glipizide
mestranol
PCA-4248
RS-45041-190
spiperone
lobeline
palonosetron
tremorine
valsartan
safinamide
trapidil
butabindide
RO-15-4513
danazol
anagrelide
tienilic-acid
catechin
prunetin
SC-9
androstenedione
pseudoephedrine
tropisetron
beta-CCP
TER-14687
diphenidol
BML-257
oxymetazoline
dihydrosamidin
4,5,6,7-tetrabromobenzotriazole
MRS-1220
efavirenz
propoxycaine
tyrphostin-AG-1295
VUF-5681
AG-370
alprenolol
methantheline
VU-0400071-3
caffeic-acid
buddleoflavonoloside
nefazodone
BRD-K39187410
RO-19-4605
isorotenone
betulinic-acid
TG100-115
DMEOB
BRD-A89208012
1-monopalmitin
cerivastatin
LM-1685
didanosine
SR-57227A
PD-169316
ergocornine
pravastatin
nornicotine
mepyramine
benzanthrone
melperone
CG-930
artesunate
alfadolone
meptazinol
BD-1047
tiabendazole
BRL-50481
glimepiride
solifenacin
JWH-015
CL-82198
sumatriptan
cimetidine
mead-ethanolamide
BRL-54443
brinzolamide
darinaparsin
temozolomide
benzoxiquine
EMD-66684
olomoucine
sulmazole
tubacin
GW-0742
10H-phenothiazin-10-yl)(p-tolyl)methanone
SANT-1
flumetasone
cinalukast
indoprofen
RHC-80267
BRD-K07872006
SEW-2871
pyridine-2-aldoxime
IRL-2500
SR-59230A
monastrol
probenecid
benidipine
norepinephrine
CP-94253
BRL-15572
nimesulide
lithocholic-acid
topiramate
diethyltoluamide
GW-441756
arctigenin
SB-200646
pindolol
hydrastinine
BRD-K97951054
fananserin
zatebradine
hydroquinidine
aminogenistein
verapamil
JTE-907
clofibrate
fludroxycortide
danoprevir
mesoridazine
SU-1498
nitrocaramiphen
diltiazem
alpha-linolenic-acid
BRD-K13872703
KUC104502N
lumicolchicine
trimethobenzamide
MR-16728
flavoxate
embelin
dictamnine
ibuprofen
rivaroxaban
clomifene
BW-B70C
rimexolone
tetradecylthioacetic-acid
tyrphostin-AG-1288
GW-9662
nomilin
methazolamide
harpagoside
tyrphostin
U-74389F
KIN001-244
BRD-K56658166
mupirocin
NNC-711
SKF-89976A
SDZ-205-557
SB-525334
erythromycin
physostigmine
trans-7-hydroxy-pipat
fillalbin
crotamiton
brompheniramine
fenofibrate
MK-1775
hydroxycholesterol
niflumic-acid
cephalotaxine
clocortolone
INCA-6
prazosin
ZD-7288
5-methoxytryptamine
PP-3
CDK2-5-inhibitor
farnesylthioacetic-acid
HU-211
skimmianine
SB-203186
BRD-K61106942
piperacetazine
BU-226
tyrphostin-1
diethylcarbamazine
aminoglutethimide
auraptene
luzindole
RS-102221
fraxidin
GBR-12935
CDK1-5-inhibitor
BRD-K45031696
dioxybenzone
taurocholic-acid
SC-560
NF-449
bemesetron
esmolol
loratadine
vinorelbine
GR-89696
eicosatrienoic-acid
ryanodine
nomifensine
tacedinaline
norethisterone
O-1918
docosatrienoic-acid
zolmitriptan
SKF-77434
betahistine
m-chlorophenylbiguanide
sildenafil
marbofloxacin
prilocaine
SB-408124
olmesartan
DCEBIO
BRD-K12401458
H-8
proadifen
isocarboxazid
GTP-14564
fenoterol
BRD-K71726959
3-matida
terguride
ITE
cytosporone-b
cetirizine
AZ-10417808
NSC-94258
andarine
BRD-K60218670
capecitabine
fexaramine
2-aminopurine
AVA
clarithromycin
rucaparib
coumestrol
testosterone
dovitinib
DPPE
trimebutine
estradiol
zamifenacin
xanthinol
lamivudine
rifapentine
SB-239063
4-hydroxyretinoic-acid
tandutinib
BRD-K72817452
ZM-447439
H-9
devazepide
imiquimod
AS-703026
KU-C103871
parthenolide
BP-554
BRD-A07614565
mebeverine
ochratoxin-a
retinyl
IKK-2-inhibitor
MRS-1845
BRD-K91485395
deracoxib
GANT-61
pazufloxacin
MEK1-2-inhibitor
heraclenol
zibotentan
barasertib
avrainvillamide-analog-1
tetryzoline
naringenin
brucine
levofloxacin
sirolimus
tubastatin-a
diphenhydramine
oleylethanolamide
DR-2313
flumazenil
iloperidone
zaldaride
entacapone
corynanthine
PF-543
BRD-K55186349
ritanserin
isoxicam
MK-5108
coumarin
BRD-A83255679
dexketoprofen
KI-16425
ampiroxicam
edaravone
oxaprozin
nifurtimox
letrozole
eicosatetraynoic-acid
androstenol
BRD-K30064966
rifabutin
phenethyl-isothiocyanate
ARC-239
AICA-ribonucleotide
doxazosin
sulforaphane
guggulsterone
chlortalidone
crizotinib
M2-PK-activator
taxifolin
targinine
methandriol
flutamide
amthamine
hexamethylenebisacetamide
mesalazine
zileuton
methotrexate
esomeprazole
trazodone
tramadol
dydrogesterone
prometon
quipazine
splitomycin
pefloxacin
moclobemide
TAS-301
orantinib
evoxine
BRD-K88742110
AG-14361
otenzepad
ENMD-2076
olaparib
AM-251
ICI-204448
linoleamide
epoxycholesterol
homochlorcyclizine
ormetoprim
tozasertib
BRD-K87426499
nicorandil
naftifine
erastin
tiagabine
QX-222
XE-991
rifaximin
BRD-A81377415
metanephrine
chlormadinone
MT-21
tyrphostin-AG-82
procarbazine
naproxen
limonin
ivachtin
DPN
domperidone
prostaglandin-e1
E-4031
GW-3965
withaferin-a
carpindolol
homoharringtonine
mecillinam
caffeine
carbamazepine
17-hydroxyprogesterone-caproate
guanfacine
oleanolic-acid
pifithrin-mu
SDZ-NKT-343
tacrolimus
L-655708
AR-C133057XX
halometasone
isoliquiritigenin
sphingosine
trimetozine
CAM-9-026
tetrabenazine
bucladesine
AT-9283

## Sheet: drugs -CTD-L1000
drugs				gene	drug	regulate
progesterone				HCLS1	Progesterone	up
flutamide				LAPTM5	Progesterone	down
nimesulide				LCP1	Progesterone	down
methotrexate				RAC2	Progesterone	up
temozolomide				TYROBP	Progesterone	down
				ARHGDIB	Flutamide	down
				CD48	Flutamide	down
				HCLS1	Flutamide	up
				LAPTM5	Flutamide	up
				LCP1	Flutamide	down
				RAC2	Flutamide	up
				TYROBP	Flutamide	down
				ARHGDIB	nimesulide	up
				LCP1	nimesulide	up
				RAC2	nimesulide	up
				ARHGDIB	Methotrexate	down
				CD48	Methotrexate	up
				CORO1A	Methotrexate	down
				NCF4	Methotrexate	down
				TYROBP	Methotrexate	down
				ARHGDIB	Temozolomide	down
				HCLS1	Temozolomide	up
				LCP1	Temozolomide	up
				RAC2	Temozolomide	up
